# Supplementary material for: Single-cell and genetic multi-omics analysis combined with experiments confirmed the signature and potential targets of cuproptosis in hepatocellular carcinoma
Source: Front Cell Dev Biol. 2023 Sep 8;11:1240390. doi: 10.3389/fcell.2023.1240390 (PMC10516581; doi:10.3389/fcell.2023.1240390)
Supplement: Supplementary file 2 [file DataSheet3.zip]

Archive with 43 entries (42 files):
- Raw data/
- Raw data/CIBERSORT-Results.txt
- Raw data/Raw data-WB.zip
- Raw data/clinical.xls
- Raw data/gene.txt
- Raw data/multiCox.txt
- Raw data/prgTME11.maftools.R
- Raw data/prgTME14.CNVfreq.R
- Raw data/prgTME16.RCircos.R
- Raw data/prgTME17.PRGdiff.R
- Raw data/prgTME18.merge.R
- Raw data/prgTME19.prgExp.R
- Raw data/prgTME20.prgSur.R
- Raw data/prgTME21.network.R
- Raw data/prgTME22.cluster.R
- Raw data/prgTME23.PRGclusterSur.R
- Raw data/prgTME24.heatmap.R
- Raw data/prgTME25.GSVA.R
- Raw data/prgTME26.ssGSEA.R
- Raw data/prgTME27.PCA.R
- Raw data/prgTME28.diff.R
- Raw data/prgTME29.GO.R
- Raw data/prgTME30.KEGG.R
- Raw data/prgTME31.uniCox.R
- Raw data/prgTME33.geneClusterSur.R
- Raw data/prgTME34.geneHeatmap.R
- Raw data/prgTME35.PRGclusterdiff.R
- Raw data/prgTME36.model.R
- Raw data/prgTME37.ggalluvial.R
- Raw data/prgTME38.clusterRisk.R
- Raw data/prgTME39.geneDiff.R
- Raw data/prgTME40.survial.R
- Raw data/prgTME41.ROC.R
- Raw data/prgTME42.Nomo.R
- Raw data/prgTME43.riskPlot.R
- Raw data/prgTME44.CIBERSORT.R
- Raw data/prgTME44.run.R
- Raw data/prgTME45.immuneCor.R
- Raw data/prgTME46.estimate.R
- Raw data/prgTME47.vioplot.R
- Raw data/prgTME49.maftools.R
- Raw data/prgTME52.Stemness.R
- Raw data/risk.all.txt
