# Supplementary material for: Single-cell and genetic multi-omics analysis combined with experiments confirmed the signature and potential targets of cuproptosis in hepatocellular carcinoma
Source: Front Cell Dev Biol. 2023 Sep 8;11:1240390. doi: 10.3389/fcell.2023.1240390 (PMC10516581; doi:10.3389/fcell.2023.1240390)
Supplement: Supplementary file 2 [file DataSheet3.zip › Raw data/CIBERSORT-Results.txt]

Mixture	B cells naive	B cells memory	Plasma cells	T cells CD8	T cells CD4 naive	T cells CD4 memory resting	T cells CD4 memory activated	T cells follicular helper	T cells regulatory (Tregs)	T cells gamma delta	NK cells resting	NK cells activated	Monocytes	Macrophages M0	Macrophages M1	Macrophages M2	Dendritic cells resting	Dendritic cells activated	Mast cells resting	Mast cells activated	Eosinophils	Neutrophils	P-value	Correlation	RMSE
TCGA_TCGA-DD-AAVS	0.00416992516827796	0	0	0.16361305911588	0	0.230283225886784	0	0	0.142173206474527	0	0	0.0773038759438514	0.0366705070839539	0.0427308166851981	0.044729139304044	0.141909888321922	0.037826019734864	0	0.0785903362806972	0	0	0	0.695	-0.00686122480218252	1.10756304922661
TCGA_TCGA-DD-AAE3	0.0249603883860743	0	0.0581137651398525	0.0857181917486593	0	0.0372773895260429	0	0	0	0	0	0.0963896225307122	0.0789542529693204	0.0275215796295827	0.0141952504765549	0.454772740356905	0.00772728197714186	0.00102708627488016	0.113342450984274	0	0	0	0.456	0.0234650100223151	1.09761008627904
TCGA_TCGA-DD-A4NS	0	0	0	0.220130358649119	0	0.142708813563209	0	0	0.0588429580717339	0.0744216940856921	0	0.0771970922721314	0.0298669260549015	0.0575586737077563	0.0381231978510812	0.208001038795833	0.00739095748576858	0	0.0855676385203557	0	0	0.000190650942417294	0.224	0.0695546540588222	1.08179215788084
TCGA_TCGA-5R-AA1D	0.0109139535667243	0	0.0219865667007543	0.0878286323814539	0	0.309252230391189	0	0	0.0135315309308032	0.0817765058268229	0	0.00374373025261284	0.0110937999473879	0	0.0369212193204811	0.286069002729666	0.00667046131704595	0	0.130212366635058	0	0	0	0.221	0.0703291673454627	1.06475579563201
TCGA_TCGA-BW-A5NO	0.0242481759070526	0	0.0940897947218733	0.0441545708366723	0	0.162899419085902	0	0.00888145389717127	0.0574483222153686	0.191265495353462	0	0.0494909186913681	0	0.111019108760419	0.0451826806106062	0.123750026177531	0	0	0.0822681891410567	0	0	0.00530184460151761	0.326	0.0459961783926939	1.07488492913966
TCGA_TCGA-DD-AADL	0.0934485303934442	0	0	0.230976477200701	0	0	0	0.0351409259076059	0.0410609571853232	0.00279336616429095	0.0501180858876843	0.0370380852579634	0.0090232916806593	0.0937160498916396	0.117304454476585	0.20474532252204	0	0	0.0696680985731486	0	0	0.0149663548589144	0.771	-0.0169937219362073	1.10642804006649
TCGA_TCGA-XR-A8TC	0.0295961007127195	0	0	0.00967315508730267	0	0.50325155630502	0	0	0.0162029290325459	0	0	0.0586857613010789	0.00155940661469479	0.0579688747794795	0.0450157767747167	0.207185295264746	0.00157624536949447	0	0.0692848987582018	0	0	0	0.863	-0.0272201286551821	1.12131796805827
TCGA_TCGA-2Y-A9GS	0.0230469485845145	0	0	0.0162224521022461	0	0.0560951327601542	0.00523483005449236	0	0.081378850436132	0.0748783424291981	0	0.0347972639672497	0.00359940843351524	0.101893699239256	0.1290764933783	0.369010458411318	0.00903540777021766	0	0.0957307124334067	0	0	0	0.343	0.043342346744319	1.09334114605508
TCGA_TCGA-CC-A1HT	0.00241086291061526	0	0	0.246012297006776	0	0	0.0873710569311767	0	0.0773334525944588	0.0309041162752503	0	0.0148449903710667	0	0.146796647429564	0.101619991573197	0.217234615319261	0.00698188819756452	0	0.0372323583293151	0	0	0.0312577230617552	0.013	0.307457800095123	0.964455756186832
TCGA_TCGA-DD-AACL	0	0	0.100685301061241	0.0921442240583066	0	0.00905692155043134	0.0167845302639526	0.0278328234602524	0.0853914226220029	0.0944885161526259	0	0.00789721474193899	0.00627682561956736	0.270083221500817	0.0405467910854724	0.152071699897122	0.0229876632533954	0	0.0478862173045861	0	0	0.0258666274282872	0.023	0.225902638973331	1.00115025503429
TCGA_TCGA-ED-A7XP	0.00449896049961547	0	0.0284195248775618	0.119239981617852	0	0.209105671568281	0.0121151893670419	0	0.0227408339651295	0.0216514961638947	0	0.0345034630371976	0.011917155489074	0.119495619053369	0.02999581516809	0.225037072384403	0.0203080120770968	0	0.13039635489731	0	0	0.0105748498340834	0.378	0.0352883866031346	1.07539775869706
TCGA_TCGA-G3-AAUZ	0.0174468248530454	0	0.0282378242657117	0.128917473276971	0	0.208488444530057	0.000293588838737193	0.0485012235014578	0.0820434974607692	0.0783829403882952	0	0.0097297265410868	0.00633435966570022	0	0.0984828483467343	0.203690998670744	0.0293992756078326	0	0.0600509740528583	0	0	0	0.283	0.0533448844724815	1.07489725784709
TCGA_TCGA-DD-A3A5	0.0199327465652178	0	0.0414716709439828	0.392369564561493	0	0	0	0	0.121882206093308	0.0939185330168348	0.0081359501334805	0.0483968398485235	0	0.0138637241890161	0.0240373148065109	0.167351626167189	0	0	0.0613739272480627	0	0	0.00726589642638071	0.709	-0.00912566479697289	1.1339968676871
TCGA_TCGA-RC-A7SK	0.0175718698721677	0	0.125198111238313	0.334651906908222	0	0	0.0220815481677229	0	0	0.144557570454061	0	0.000422165290741502	0	0.076134846362987	0.0216830654622063	0.104727856590989	0.00402964552878962	0.0124203204102638	0.0869139642067298	0	0.0483099001788781	0.00129722932792924	0.972	-0.0499517460137251	1.11492247957859
TCGA_TCGA-DD-A73D	0.0490768142533615	0	0.195349592041493	0	0	0.167558288862342	0.0555882596544136	0	0	0	0.0629323323135369	0.0560720553224429	0	0.0991400260499864	0.029429294146164	0	0	0.0183186255682002	0.218570318790437	0	0.038588583189504	0.00937580980811852	0.628	0.000378831165461656	1.06910356285824
TCGA_TCGA-RC-A6M5	0.0074745187122296	0	0.0692514208761197	0.0480513809332243	0	0.320168443693997	0	0	0.0904616581937578	0.00695268819200852	0.00362083479365652	0.0353942901107056	0	0.0212226253511897	0.0355673733618022	0.298838227843685	0	0	0.0629965379376239	0	0	0	0.639	-0.000645194262553754	1.09033305270795
TCGA_TCGA-G3-AAV4	0.0192239098960599	0	0.0631103620121029	0.000292659398301306	0	0.254712581646696	0.0519360054175821	0.0218751508330227	0.0115682733957974	0.148110495490261	0.00895544756289929	0	0.0653886735955098	0	0.0485639254990955	0.20185852886028	0.000297746811368645	0.00781185242303467	0.0833426213786959	0	0.0129517657792928	0	0.747	-0.0140713070514857	1.08406335851766
TCGA_TCGA-2Y-A9H1	0	0	0.0159570125812068	0.257850327155135	0	0.0244145939254608	0	0.0540244890713757	0.164564595647518	0.0180749683087168	0	0.0615038269908158	0.00888559399486254	0.105124676316136	0.0556053816219984	0.144411919789946	0.00904982574494086	0	0.0805327888518881	0	0	0	0.201	0.0762225965085696	1.07141383461818
TCGA_TCGA-DD-AACI	0	0.00286332273513646	0.0120515777063039	0.238314531367185	0	0.0743585864493188	0.0827907539380628	0.0776654482283898	0.103608140825155	0.120387080110522	0	0.00283517813488977	0	0.0653519445704613	0.0718987175514113	0.114681075047465	0	0	0.0200240032709428	0	0	0.0131696400647572	0.054	0.169542304710122	1.03831838683225
TCGA_TCGA-DD-AAVP	0.0713243518573222	0	0.0632839657348952	0.142122585708595	0	0	0.0131908996979499	0	0.0359041348564025	0.102886262980326	0	0.0270167623491138	0.087518114384224	0	0.0892491671549036	0.144305123856579	0	0	0.216260896638626	0	0	0.00693773478106348	0.61	0.00202335775963295	1.08146121534312
TCGA_TCGA-EP-A26S	0.056992170411232	0	0.00775739665875117	0.0195452024999264	0.0110486136591901	0	0	0	0.0808804621078932	0.0750445415726897	0.0919928347142474	0.0378096890213974	0.000774485626907042	0.199388178039611	0.0488683457889076	0.255914947873357	0	0	0.11398313202589	0	0	0	0.426	0.0271923118075918	1.09732070227506
TCGA_TCGA-DD-A4NB	0.0261428987467267	0	8.23304503580009e-05	0.140927910431851	0	0.453936478861036	0	0	0	0.00682556196151403	0	0.0625720192857671	0.000880359368907903	0.0326728686049953	0.0638040917310327	0.187786557823171	0.0128030842524301	0	0.0115658384822106	0	0	0	0.317	0.0480214522468701	1.1068700992287
TCGA_TCGA-LG-A6GG	0.00660209873951684	0	0.148258165059619	0.0584923247928445	0	0.0605223464777015	0.094197940850294	0	0.101968046427802	0	0.0318748337956356	0	0.0747599569814797	0.0924772937025882	0	0.11390806032815	0.0197515291585256	0.0231018709614898	0.122921938911971	0	0.0293413232883629	0.0218222705240203	0.822	-0.0220631810721928	1.06294857978116
TCGA_TCGA-4R-AA8I	0.0193410078777143	0	0.0397257443881673	0.0749199192854502	0	0.175945549033822	0.0203158888879234	0.0621200584531654	0	0.0976466742260061	0.0408499347693563	0	0.00738313147035248	0.0855757832907388	0.0565828923794594	0.163542896589501	0.00419569927612067	0	0.148823091217885	0	0	0.00303172885433836	0.677	-0.00538122746627101	1.08658265749951
TCGA_TCGA-ED-A5KG	0.268491048773167	0	0.00280240994220772	0.232204890296186	0	0.0300861875883471	0.0335320895093144	0	0.0965740198681351	0.0558039496634384	0	0.0218636200458241	0	0.11104774432236	0.0762435046634293	0.0497278439441667	0	0	0.0216226913834238	0	0	0	0.037	0.197298562020677	1.01955597754512
TCGA_TCGA-DD-AADO	0.0193695792954137	0	0.0151798672916288	0.249053319800501	0	0	0.0254281341078475	0.0723003109981917	0.130818063158147	0.0592769354442465	0	0.029604861362835	0.00212597747332988	0.204205045273236	0.0376619009504688	0.0972106300123623	0.0175144201867642	0	0.0397683585724445	0	0	0.000482596072583558	0.0570000000000001	0.166891588731577	1.03368574413631
TCGA_TCGA-DD-AADK	0.122249337366666	0	0.0221108980375588	0.0465941872886728	0	0.252487800543745	0	0	0.0628465805790377	0	0	0.0778926667693841	0.0242014391604012	0.104049147550146	0.0937610534292672	0.0558172269304796	0.0260244940983276	0	0.107759042457589	0	0.00420612578872546	0	0.157	0.101316751129663	1.04677085409331
TCGA_TCGA-LG-A9QD	0.00785536510554723	0.0455097447747971	0.0280846656480106	0.115897083659274	0	0.180952827963592	0	0	0.0490701239417992	0.106700793356222	0	0.016484129751575	0	0	0.0898709771151542	0.17117806495719	0	0.0967169074949845	0.0805621236720513	0	0	0.0111171925598027	0.812	-0.020963202331329	1.10156111868217
TCGA_TCGA-EP-A3RK	0.00496862024238378	0	0.0360132395913484	0.161109440563016	0	0.0688167356577887	0	0.037340451984805	0.102934403435977	0.04954884287279	0	0.0628107318905208	0.0183618507056932	0.0474660532622068	0.0784692279293758	0.191788280206361	0.0571361568158105	0	0.0832359648419225	0	0	0	0.153	0.103197355651229	1.04736823836788
TCGA_TCGA-DD-AACA	0.01328086482328	0	0.159327661889407	0.0415726706659703	0	0.0910289026518693	0	0.117257572825667	0.0296469710492649	0	0.0517932877620309	0.106157554673939	0.00148335595160288	0.0951751098210977	0.0109418431442177	0.102858854244144	0.00430822507108416	0	0.153755802610201	0	0.00646672732004369	0.0149445954961799	0.576	0.00724777246349756	1.07628157181483
TCGA_TCGA-2Y-A9H3	0	0.0174148965080109	0.0455291183111913	0.0932037735277138	0	0.115153765789702	0	0.0342565257089288	0.0590204140722656	0.0778698973371626	0	0.0524010617732687	0	0.0282109245965736	0.037969308927109	0.080688971797815	0.000248046125424769	0	0.358033295524834	0	0	0	0.021	0.240816259978013	0.999225916890132
TCGA_TCGA-BW-A5NQ	0.0154001304277077	0	0.0206481798507264	0.349234136507461	0	0	0.118886967426267	0.0669461031695252	0.0618797806117261	0.0564362716192565	0	0	0	0.0599250286161059	0.0913493012675078	0.110432804522031	0.0132874959065696	0	0.0355738000751162	0	0	0	0.025	0.222687178210972	1.00881736272541
TCGA_TCGA-CC-A5UE	0	0	0	0.136354947208125	0	0.117962448807455	0	0.00284117099839264	0.140547019462528	0.117149463946069	0	0.00048814060211361	0	0.213955127107018	0.0341849462760454	0.196410129663978	0.0160757154433113	0	0.0142838445639721	0	0	0.00974704592099256	0.549	0.0113052215092802	1.11125331301648
TCGA_TCGA-CC-5259	0.00202148900560981	0	0.0707990915298557	0.261413498448083	0	0.125757480859048	9.64712682393495e-06	0.0112205971355317	0.178741676349948	0.114905967938503	0	0.00302792050927015	0	0.129694631924624	0.0438272818077824	0.0498425258541112	0	0	0	0	0	0.00873819151080883	0.374	0.0358159714153169	1.10812849244633
TCGA_TCGA-FV-A23B	0.0287008067646916	0	0	0.119926125561336	0	0.184813195578446	0.0190949596664628	0.039805728838486	0.0531914433979864	0.0337636248805771	0.00159553137743355	0.00383117464976213	0.00520352552339546	0.0193554691352375	0.101684640755144	0.281628460499222	0.0657088906821424	0	0.0416964226896769	0	0	0	0.659	-0.00299207065862932	1.094254020728
TCGA_TCGA-ZP-A9CV	0.00900687719258776	0	0	0.131264945263334	0	0.38813485610309	0	0	0.0129641154981306	0.0429398350320895	0	0.00504365307184653	0.0321025316879264	0	0.0983330689683639	0.173325401141193	0	0.0143395432317238	0.062613491467413	0	0	0.0299316813423012	0.455	0.0236174189166283	1.10076354592296
TCGA_TCGA-ES-A2HS	0.0801716559414907	0	0.0232771489289693	0.0488388515041687	0	0.214336639776638	0	0	0.029178549074686	0.0557666414174904	0	0.0126068951991387	0	0	0.0672794685207582	0.413833279169202	0	0	0.0541368907505134	0	0	0.000573979716945385	0.898	-0.0312629052450787	1.10762706120493
TCGA_TCGA-2Y-A9H8	0	0	0.057830131661621	0.239654445548998	0	0.0238251028643729	0	0.0576054090271391	0.204247059108429	0	0	0.0769345319666732	0.0278048166971126	0.0782830290680253	0.0291728726631649	0.151815817572032	0	0.0083558648957466	0.0444709189266856	0	0	0	0.288	0.052661471910763	1.07936474851705
TCGA_TCGA-G3-A5SK	0.0377917830327883	0	0.00416495192232885	0.116135751006629	0	0.272130199505773	0	0	0.0218686153631781	0.106076049789514	0.0603045246204021	0.00420397895531383	0	0.105402316975911	0.0805012979246853	0.165262884880096	0	0	0.0200969090207511	0	0	0.00606073700262967	0.269	0.0566500966689492	1.08960393820031
TCGA_TCGA-DD-AACO	0	0	0.0419919358234067	0.135996999030775	0	0.233779963440966	0	0	0.0823750407147807	0.209324792609455	0	0	0	0	0.0498481796557997	0.174568283727498	0	0.00985374593033995	0.0587623426691884	0	0	0.00349871639779039	0.262	0.0599075676987947	1.08976759480305
TCGA_TCGA-DD-AAW3	0.0429131099657584	0	0.0719675208101978	0.19779420667647	0	0.0335951378904871	0.0316030767587024	0	0.0145128226469286	0	0.0722156751661864	0	0.103350058571924	0	0	0.212759966236124	0	0.0208528422330722	0.186077583506324	0	0.012357999537825	0	0.91	-0.0325878170772186	1.08566381785244
TCGA_TCGA-ED-A4XI	0.00935920754403583	0	0	0.126918213832906	0	0.156375983612668	0	0	0.0740499316269701	0.0866937083191318	0	0.0489705862303026	0.0375903302150011	0.0539937131429703	0.0624041352443584	0.261532616152476	0.0214479456097354	0	0.0606636284694445	0	0	0	0.319	0.0473488716980435	1.07976771711206
TCGA_TCGA-ZP-A9D2	0	0.049633470395327	0.0385564889977953	0.0490175345786877	0	0.108508879824298	0	0	0.0455314030323559	0.0140935912346003	0	0.027966239947294	0	0.122376759662175	0.119986546395974	0.340744016700059	0	0	0.0747159562120475	0	0	0.00886911301938717	0.0669999999999999	0.158391944543154	1.0337946360336
TCGA_TCGA-G3-AAV3	0.0124016336224591	0	0.0471303285413085	0.298513879046134	0	0	0.0250018483906557	0.00930204426133432	0.154520206476025	0.053612471595351	0	0.0553025481949637	0	0.138601855062611	0.046706003859719	0.0993017389372215	0.00879943861597612	0	0.0508060033962409	0	0	0	0.107	0.121867225037129	1.05506345107473
TCGA_TCGA-K7-AAU7	0.0439937308822555	0	0	0.00987411725322401	0	0.111904307310249	0	0.0396592755450973	0.0686665105544991	0.0459469794182708	0	0.00342435019320325	0	0.291226420786086	0.0710959459101848	0.111706167374864	0.040205513650185	0	0	0.0700385999743207	0	0.09225808114756	0.176	0.0876813842736582	1.08349468749717
TCGA_TCGA-MI-A75I	0	0	0.0228779259783368	0.173152625802393	0	0.101606446099126	0	0	0.102995035431361	0.161066900590555	0	0.0488140093212021	0	0.123769986326082	0.0339172963272944	0.117512563851685	0	0	0.0661399487233092	0	0	0.0481472615486562	0.531	0.0140415543474778	1.10847777744589
TCGA_TCGA-CC-5263	0.00259485098424632	0	0.0133761150871655	0	0	0.13357683950208	0.0085608053662806	0	0.0659167511263965	0.0571899480344415	0.0141337094661264	0	0.00114771632816769	0.0773058291508939	0.0304815779662983	0.0683839253135553	0.395956202870133	0	0	0.0728403222251945	0	0.0585354065790203	0.305	0.0503795695858219	1.08575297162516
TCGA_TCGA-DD-A3A9	0.0224153539042106	0	0.00339690104203528	0.244172891569674	0	0.146193991861076	0	0.00937959055742214	0.131566174783685	0.0678509237111621	0	0.0629704141232897	0	0.0108102528700623	0.0264854058215596	0.15260350287883	0.016352837622353	0.00190678295286319	0.103894976301778	0	0	0	0.509	0.0169715624968734	1.11068771024089
TCGA_TCGA-G3-A5SM	0.0199475998997432	0	0.0224085008893094	0.044849450836935	0	0.102786377613047	0	0	0.129609296762324	0.0385156786793364	0	0.0649319169653592	0.0118788453862418	0.25027046184043	0.0967521333917126	0.0998031684198083	0.018486588464929	0	0.0973377535644488	0	0	0.00242222728637554	0.0649999999999999	0.1597811712881	1.03315027359729
TCGA_TCGA-DD-AADV	0.033841719361743	0	0	0.0609887647771261	0	0.131308973069332	0	0	0.100976756539086	0.0773718397222432	0	0.0575013158959871	0	0.0750862733367723	0.0284914448469809	0.334351896735307	0.0287559915617541	0	0.064792862416406	0	0	0.00653216173726208	0.555	0.0103043424966997	1.09493893586739
TCGA_TCGA-DD-A11B	0.043663898258828	0	0.0934220441631067	0.0275642265320274	0	0.20754282821248	0	0	0.0651758505012388	0.0660076003780454	0	0.0646228550456157	0.00462365531574636	0	0.0240613885492892	0.233860445640278	0	0.0130004494086313	0.149718310728769	0	0	0.00673644726594419	0.995	-0.0648101853773376	1.10060213342694
TCGA_TCGA-DD-A11A	0.141557461711466	0	0.0271857265726953	0.154369126681629	0	0	0	0	0.0275137069766489	0.130344010052938	0.0807175333959403	0	0.0677828939700142	0.0276171453206196	0.0317777568844354	0.26629668504211	0	0	0.0430209836237733	0	0	0.00181696976772929	0.778	-0.0177600262743176	1.10349722071917
TCGA_TCGA-ZP-A9D0	0.00932413714332295	0	0	0	0	0.205227959412694	0	0.0102666619423308	0.0501195949418123	0.0631517344010816	0	0.0334970223945529	0	0.046621929598383	0.0856025376779804	0.302237934389291	0.0267279447134118	0.00698814250600077	0.0850598954326762	0	0	0.0751745054464621	0.738	-0.0128485627218587	1.09945193938592
TCGA_TCGA-RC-A6M6	0.0552119187066669	0	0.026473899986049	0.117103153882145	0	0.0753961449597338	0.0774061033289541	0.0063446459415047	0.175862514286683	0.00320543556710022	0	0	0.0211134419403784	0.309127858633773	0.0267810869432536	0.0833908635000315	0.0106808446293608	0	0.011902087694366	0	0	0	0.348	0.0417005194548455	1.09025077734716
TCGA_TCGA-DD-A4NN	0.0230404806279979	0	0.0333794344558879	0.0760462068522692	0	0.0360825262679976	0.00961123879789754	0	0.116739713708823	0	0.145055762090031	0	0.0573000506389435	0.125068129654115	0.00855612173463254	0.191572383626294	0.012224077432075	0	0.144783709051734	0	0.0205401650613023	0	0.643	-0.000917516653540389	1.08430270398775
TCGA_TCGA-DD-AACG	0.0304735712919994	0	0.0238780187669282	0.126536604668321	0	0.1594779129144	0.00286390253907937	0	0.101546599574575	0.105129004282958	0	0.00212349562003677	0	0.146225491194267	0.0144225156907719	0.228482105747543	0.036408042486753	0	0.0224327352223683	0	0	0	0.148	0.104613092637939	1.05674713903578
TCGA_TCGA-UB-A7MC	0.0185018749081521	0	0.0903363862291782	0	0	0.254340860920607	0.00993504479603675	0.00932770248465338	0.0534256475349485	0	0.0724233996773563	0	0.085801158218087	0.00864628221783968	0.0543731642764039	0.14566648856481	0.0223971691628046	0.000192322144940493	0.144221788280031	0	0.0153662178409006	0.0150444927432492	0.799	-0.0200280036065383	1.07257469080494
TCGA_TCGA-DD-A1EA	0.10099144389306	0	0.0614856114406124	0.2688596216016	0	0	0.0539525494157082	0.0275214260916489	0.0349754358127699	0.111883686504218	0	0.00310761298764185	0	0	0.0956849647610085	0.218493585189488	0	0	0.0221057817012479	0	0	0.000938280600997492	0.361	0.0392682477527071	1.08082348513906
TCGA_TCGA-DD-A4NG	0.0348916005965213	0	0	0.0874164662696848	0	0.330345212710968	0.00762065126481735	0.017486161113638	0.0693820256781728	0.0472655540977601	0	0.0132886137883917	0	0.11035148345492	0.0990333818847835	0.140423149705574	0.0112268260933972	0	0.0312688733413724	0	0	0	0.392	0.0327260808762371	1.09396154739867
TCGA_TCGA-O8-A75V	0.0194896574199489	0	0	0.234917324037484	0	0.0807470956095046	0	0	0.105918040677122	0.060730632211548	0	0.0300980089958987	0.0117535895234381	0.109813353253346	0.0404473141197599	0.217777558016926	0.0175301865298346	0	0.0677029228194716	0	0	0.00307431678571722	0.218	0.071409494177601	1.07141980411152
TCGA_TCGA-DD-A39V	0	0	0.0059908519780973	0.249503610304585	0	0	0.00931262454824576	0	0.112964050228114	0.10380773943968	0	0.0806824507392862	0.0645846683703419	0.049645509661332	0.0740687611926739	0.153506440205911	0.0164357709100344	0	0.0794975224216988	0	0	0	0.103	0.125443021464759	1.05683361618702
TCGA_TCGA-BC-A69I	0.0771166086296109	0	0.0426656338668648	0.122300218442137	0	0.122942082619416	0.035963843189264	0	0.00673817876844365	0	0.0952958713013483	0	0.108024455827138	0	0.0542383479052217	0.138700663072191	0	0	0.189277383144098	0	0	0.00673671323426661	0.689	-0.00632899784443965	1.078297580976
TCGA_TCGA-ZS-A9CF	0.0466949944814879	0	0	0.0412814385410865	0	0.318437801446439	0	0	0.0845986055609828	0.100130214564423	0	0.0518358932843543	0	0.0160728881726372	0.103780832373179	0.15201512899755	0.0141613951762218	0	0.0709908074016379	0	0	0	0.606	0.00259100263924723	1.10748034405102
TCGA_TCGA-DD-A4ND	0.0124528104122053	0	0.025300491871547	0.169217229277453	0	0.155755094908021	0	0.00507043753548235	0.0347038191570741	0.0621941470528354	0	0.0542364340373249	0.0360522942767648	0.118031589567118	0.0590309504221995	0.190997855393884	0.0063214787073373	0	0.0678868251186919	0	0	0.00274854226206237	0.26	0.0606591309518638	1.07350239703713
TCGA_TCGA-DD-AADC	0.0977696720644634	0	0	0.0957304446576198	0	0.0402189633112814	0.0065388847615493	0.0428861995241329	0.105107078377796	0.0578199618338296	0	0.0542675832911518	0.00314139897566178	0.177873121774691	0.137445021466157	0.155661143316853	0	0	0.0255405266448123	0	0	0	0.344	0.0429960193318512	1.08947806565063
TCGA_TCGA-DD-AAEH	0.00629358786870989	0	0	0.49884119737044	0	0.0362455987894688	0	0.0297253954059121	0.0846288547999286	0.106000791096981	0	0.0697293844905253	0.00358411770448567	0.00512008128105496	0.054985146154043	0.0452675249486042	0.0126966788637861	0	0.0467502247359527	0	0	0.000131416490108283	0.052	0.172706641702003	1.09075791424479
TCGA_TCGA-ZP-A9D1	0.019449057166727	0	0	0.0727560186033876	0	0.504537958946665	0	0	0.0708785456554321	0	0	0.0658845892514998	0.00839741333543581	0.0809486859103305	0.0292237570938839	0.0990353520933119	0	0	0.0487004196303142	0	0	0.000188202313012398	0.601	0.0040146281343872	1.12890630288251
TCGA_TCGA-BC-A217	0.0035997251234831	0	0	0.127083977450319	0	0.184351162746395	0	0.00961208288690679	0.075109779924938	0.139163705871868	0	0.0507642564869486	0	0.0637989342560159	0.0713999741342525	0.219199283629593	0	0	0.0559171174892813	0	0	0	0.27	0.0563676379044638	1.08877211728612
TCGA_TCGA-DD-AAE9	0.000366706545872365	0	0.0295478637209334	0.294027223756924	0	0	0	0	0.18179157224186	0.00962018871932946	0	0.0729320114279588	0.0143602976330435	0.107863791996142	0.0296759513156497	0.156215844153954	0	0	0.0948059686918108	0	0.00879257979652168	0	0.708	-0.00870547217964926	1.10764695510137
TCGA_TCGA-G3-A25S	0	0	0.0254501597317121	0.0912018799939849	0	0.159446100047422	0	0	0.10035913324226	0.144818739070441	0	0.0765509659319902	0.0207744576195427	0.0454238565264167	0.0209736335179178	0.242825872027908	0	0	0.0701166619384141	0	0	0.00205854035199007	0.721	-0.0113001446409734	1.1138753873129
TCGA_TCGA-BC-A10S	0.0191925312617882	0	0	0.238614376981544	0	0.0763488097313167	0	0	0.0491112542538087	0.0548400555599894	0	0.0534045347097829	0	0.0235462623980286	0.021930638354564	0.411001444236953	0	0	0.0509754684389603	0	0	0.00103462407326425	0.345	0.0424606712276013	1.09569311170246
TCGA_TCGA-NI-A4U2	0.0639805174941503	0	0.0524070678531168	0	0	0.105176562042879	0.00559483873727579	0.014533603021073	0.0592719394129176	0.00983628866878309	0.0276720093598169	0.0299388777877886	0.0657279787861501	0.228761184038521	0	0.188554776710873	0.029497929295695	0.0542008788226346	0.0639694824898351	0	0.000876065478489386	0	0.202	0.0754427149218384	1.0618715726998
TCGA_TCGA-G3-A3CK	0.0347095731070627	0	0.0122013334556402	0.351846992949464	0	0.0149478664830243	0.0656941581155264	0.0365387699707515	0.070978961492606	0.0040258776107426	0	0.021531914421134	0.0441261760448938	0.012607400408821	0.0929158986649823	0.171223186787427	0	0	0.0424400904000054	0	0.0242118000879179	0	0.498	0.0183245187379842	1.09352747193771
TCGA_TCGA-RC-A7SF	0.0110399361442192	0	0.0489989737719485	0.151111068536966	0	0.130183861219771	0	0.00261812774156889	0.0918855018810618	0.0177527258589569	0	0.125919531150616	0	0.123676221193774	0.124183459152447	0.0632533711186921	0.00752337898570045	0	0.0774068994089815	0	0.00747205603045958	0.0169748878048374	0.28	0.0546150865291211	1.08942900590408
TCGA_TCGA-DD-AACD	0	0	0.00998922906571793	0.163563357520591	0	0.0792485222455304	0.00270153639708918	0	0.0735190080695825	0.165889327985895	0	0.026198109873198	0.00153727048882791	0.0822182774033149	0.0576272401334223	0.243436251062014	0	0.0432537132737473	0.048089934850409	0	0	0.00272822163066058	0.176	0.0880769019157646	1.06963515602226
TCGA_TCGA-2Y-A9H0	0	0	0.0273020801083563	0.402561984056054	0	0	0.136440218394702	0.0687450904756724	0.0662098226800932	0.0549783825471655	0	0	0	0.0509034492657664	0.0528731116021427	0.10884316253478	0	0	0.0289004143067206	0	0	0.00224228402854783	0.189	0.0816682297484406	1.0843380768358
TCGA_TCGA-DD-A3A6	0	0.0182363744427767	0.0284573315432957	0.119969402792776	0	0.132527014465528	0	0.0109748782864166	0.0571168004003075	0.273106921294913	0	0.131847152705307	0	0.0394482121616178	0.0059969856379513	0.0570280218444338	0.00209167718258045	0.00387028965087914	0.119328937591216	0	0	0	0.011	0.316633254038097	0.990426683745202
TCGA_TCGA-DD-AAW2	0.0523030389803439	0	0.0670491504705826	0.149260142370719	0	0	0	0.00218612144897367	0	0.000389168441593416	0.112969073400098	0.0778733654389651	0.0765890965416534	0.0353706517833922	0.0589422458902927	0.0859867613751733	0.00110123014954813	0.00649748411995045	0.262927362525885	0	0.0105551070628293	0	0.737	-0.0126347032041679	1.10728474015617
TCGA_TCGA-3K-AAZ8	0.036300626745284	0	0.0131379808274988	0.213891166573148	0	0.268026856224082	0	0	0.059618409969173	0.0677817474260868	0	0.0754801122143649	0	0.019823587791598	0.042215228588679	0.141403831990985	0	0.0143307708412932	0.0479896808078077	0	0	0	0.662	-0.00322149361994398	1.13075000052967
TCGA_TCGA-DD-A4NH	0	0	0.0569210416783236	0.0063871785435345	0	0.0888863268248983	0	0.00867569279016802	0.0883923221414191	0.00245734733865328	0	0.0469549169463612	0	0.296019975772022	0.00984497275675732	0	0.101264802132671	0	0.0409039850655125	0	0	0.253291438009678	0.087	0.136216665755978	1.08131869192162
TCGA_TCGA-MI-A75H	0	0	0.0199019508471802	0.134183878013502	0	0.132432970091595	0.0198349806520449	0	0.118908628697275	0.108223263755535	0	0.0738423020446591	0.100231240821336	0.0376239523333721	0.0654356480951872	0.0841572444377843	0.0226948380367064	0	0.0823732764570543	0	0.000155825716768782	0	0.176	0.0883315300915111	1.06595038675082
TCGA_TCGA-DD-AAEB	0.0149661125030087	0	0.11134474654137	0.447862553295354	0	0	0	0.0168732939831013	0	0	0.0732431926146963	0.0523704350566254	0	0.0673593539687271	0	0.0812981366658733	0	0.0154315472360589	0.102773948906874	0	0.015450636650372	0.00102604257793921	0.572	0.00796392038480533	1.11874648143361
TCGA_TCGA-ZP-A9CY	0.0582255965755307	0	0	0.0673027978422057	0	0.177072644466697	0	0	0.0157459881886824	0	0	0.0295526788379043	0.0570577182193096	0.0492808510982644	0.109504814213789	0.251490992451486	0.00226292615879004	0	0.165867971771083	0	0	0.0166350201762576	0.456	0.023402891771916	1.07765537967128
TCGA_TCGA-BD-A3EP	0.109412043771784	0	0.0688859736151299	0.056819951152414	0	0.285431956050527	0	0.00705375477165636	0.108195708218865	0.0163343362149371	0	0.0500504971614064	0	0.0502945449103787	0.0416444205451061	0.112851561598258	0.0494852566689082	0	0.034283810961091	0	0	0.00925618435953872	0.111	0.119584374412185	1.03828565539769
TCGA_TCGA-EP-A2KB	0.0165371739964688	0	0.0145463011635567	0.121140891360473	0	0.11689934448821	0.00373397879880491	0.0220453732193085	0.0592181044319932	0.0852696890257042	0	0.0773063395310326	0.000800245111512096	0.138920800476072	0.0334337737967036	0.231566406902417	0	0	0.0785815776977431	0	0	0	0.744	-0.0135887133202875	1.11121889173767
TCGA_TCGA-CC-A8HU	0.082773124841649	0	0.0443120704485101	0.10415473106297	0	0.0326462712577715	0	0.020961085362851	0.0519024148135136	0.0757842406008916	0	0.0381481681336401	0	0.154534002904237	0.0344634744256908	0.217112437585688	0	0	0.139121585053839	0	0	0.0040863935087496	0.538	0.0132198101098175	1.08078540062205
TCGA_TCGA-DD-AADF	0	0	0.188451754808447	0.248063224319119	0	0.0207092728730744	0.078526004658104	0.0392853060472505	0.0694032608669016	0.145972911495931	0	0.0219401167686827	0	0.033070783524356	0.0505846046305166	0.0655254362926893	0	0	0.0384673237149279	0	0	0	0.374	0.0360432678397856	1.0837233402431
TCGA_TCGA-DD-AACH	0.0887343082010363	0	0.0319829404423116	0	0	0.084676184727933	0.00667913846444405	0	0.0327090371022418	0	0.118875074934273	0.0156762921316096	0.00383496572296052	0.164704040867588	0.0102173399332592	0.301172117977876	0	0	0.132376033681301	0	0	0.0083625258131645	0.539	0.0130305288838319	1.09226697413372
TCGA_TCGA-BC-A10X	0.0643971116319517	0	0.00566193113799714	0.0962449984635566	0	0.156037138484445	0	0	0.0211265976143627	0.0850255632598893	0	0.014831361680215	0.0325840702060287	0.0487635885499411	0.0549665732547533	0.369051272392042	0	0	0.0414706967988634	0	0	0.00983909652595403	0.374	0.0360386454880565	1.08356852176705
TCGA_TCGA-CC-5262	0.0295091763524925	0	0	0.197625181984526	0	0.0891093884694177	0.0184980698176326	0	0.0167868031069862	0.0293037316401274	0	0.0330893329089884	0.00644398563755684	0.0984641109569822	0.0880960722834179	0.156975229350096	0.005439934908817	0	0.125403336059051	0	0	0.105255646523908	0.095	0.131394034589948	1.04093458345769
TCGA_TCGA-CC-A7IK	0.0778820200235552	0	0.0957987202626938	0.192140854086271	0	0	0.0547720649168238	0	0.0153044542257676	0	0.00518966305488149	0.0679183651273834	0.0580726977690132	0.0217483575851143	0.0692637722308396	0.14064961597619	0	0	0.17230616471024	0	0.0289532500312266	0	0.854	-0.0256230773372336	1.08198186658987
TCGA_TCGA-RC-A7SH	0	0.00680059832722312	0.0168046135773075	0.233104700907067	0	0.0867325939344212	0.00193616585493413	0.07425357920382	0.10590996502032	0.029501489567152	0	0.0833295737499288	0	0.150959532070142	0.0701494024562747	0.0673246484046859	0	0	0.0602147602348329	0	0	0.0129783766918904	0.624	0.000540712840584873	1.1168709065116
TCGA_TCGA-ED-A7XO	0.0133794681970866	0	0.0222863794923055	0.137654823151896	0	0.203985564113016	0	0.00202573748921842	0.0306902251336972	0.103911331087165	0	0.0623359136093299	0	0.0080118437551784	0.0626446631753092	0.253021629609925	0	0	0	0.0450018291376083	0	0.055050592048264	0.484	0.0202444980095246	1.10395060006248
TCGA_TCGA-G3-A7M6	0.0080804144270693	0.0274850953496845	0	0.0378113738434608	0	0.40400448245463	0	0	0.126406551976105	0.024370154970309	0	0.0220063156903135	0	0.0724877644031505	0.0575174524292602	0.189642550457636	0	0	0.0251763730850738	0	0	0.00501147091330741	0.267	0.058201812325773	1.08416238990035
TCGA_TCGA-G3-A7M8	0.00720537361012556	0	0.0604206044063986	0	0	0.105144845362971	2.8345348511062e-06	0	0.0384283784129739	0	0.0711903006892581	0.00794705141632245	0.050550255610768	0.0597558690090306	0	0.459972809666401	0.00346832299545817	0	0.112344634104472	0	0	0.0235687201809705	0.496	0.0186763779266664	1.09864935168029
TCGA_TCGA-DD-AAW1	0.0173845564782039	0	0.0617120590157175	0.0360084747014317	0	0.0722324289025487	0.00698622775330862	0.00766519532966604	0.0599107055918378	0	0.113985784435715	0.0216787830792579	0.0864053824402369	0	0.0688175219505641	0.280271835267108	0	0.0128226862393295	0.140822827832173	0	0.0120990403639186	0.00119649061898277	0.844	-0.0240279361075092	1.08801347907289
TCGA_TCGA-G3-A7M7	0.0186695001524458	0	0.0613383186424658	0.0644366411641114	0	0.0387307445178796	0.0526123306611922	0	0.0920396450336252	0	0.0694376835035034	0.0264138561212828	0.0341192344222403	0.268462997117816	0.0671555352621448	0.139189136428491	0.0301038612345041	0	0.0289228747448621	0	0	0.00836764099343571	0.449	0.0244321635660683	1.09210063735158
TCGA_TCGA-ED-A7PZ	0.037842740471002	0	0.17153730386534	0	0	0.131294730519765	0	0	0.0223645092293457	0.0585911038916058	0	0.0419953096576496	0	0.241095060547143	0	0.24591272220193	0	0.039720798990508	0	0	0	0.00964572062571081	0.397	0.0319716752741883	1.08722913259144
TCGA_TCGA-CC-A7IG	0	0.00715686225813978	0.1820366669834	0.101892692870994	0	0	0	0.053329557132934	0.106514241110139	0.0586180123192043	0	0.00290065623057717	0	0.175527752768853	0.0266099027845442	0.268343383994221	0.0110002147384246	0	0	0	0	0.00607005680856875	0.138	0.107395865927694	1.0444639247605
TCGA_TCGA-CC-5261	0.0793297058030433	0.0591800747493842	0	0.102228271112347	0	0.24433984244352	0	0.0352464020233542	0.0989502847754912	0	0.00210239033297627	0.0142369272697205	0.0218256185081454	0.0835398382147215	0.0854045311664329	0.0745797118802858	0.0318126550510858	0	0.0578270387915238	0	0.00522828088560863	0.00416842699236021	0.034	0.200325587490062	1.00695695589135
TCGA_TCGA-WQ-A9G7	0	0.00404387394510546	0.00791544505218715	0.0523991132660057	0	0.138554611234078	0	0.0782567870579925	0.109119445136074	0.0203022994408276	0	0.0450880339910028	0.00462546711041481	0.231612367383232	0.064128249429512	0.215847024941966	0	0	0.0212838632841062	0	0.00396871430378231	0.00285470442371404	0.185	0.083479234841042	1.07528611072261
TCGA_TCGA-WX-AA47	0.104431693296132	0	0.512350258134596	0	0	0.0335616601704935	0	0	0.0503509144999673	0.0688459702339643	0	0	0	0.121086235081833	0.0292142438200847	0	0	0.0366514748669498	0.0378990696622684	0	0.00560848023371121	0	0.434	0.026309739639161	1.04311813935938
TCGA_TCGA-ZP-A9CZ	0.0303699517210977	0	0.0440034383510705	0.116780318526444	0	0.0992988589453893	0.0110950921826215	0.000442752115332544	0.117753596350533	0.045876234121272	0	0.0383922098948598	0.00748137555680481	0.0695829215329409	0.119941128881321	0.170111349309788	0.0462801078026111	0	0.0825906647079138	0	0	0	0.156	0.101652598354418	1.04559485252571
TCGA_TCGA-DD-AA3A	0.00602947620149552	0.0107770211425979	0	0.0804049822167938	0	0	0	0.0380239695780577	0.0935663906411012	0	0	0.208491686570322	0.006000135593966	0.251373085375092	0.0609307838046526	0.0331050677938915	0.0644911866323396	0	0.118318924042938	0	0.0154690302985421	0.0130182601082096	0.02	0.252959945203005	1.00618325687303
TCGA_TCGA-DD-A3A4	0.0331122776222516	0	0.252694263962538	0	0.0797233493354685	0	0	0	0.083742123176375	0.00689952814646305	0.121374810776708	0.0466736014131655	0	0	0	0.248208875920907	0	0.0317798496371288	0.0596987146095952	0	0	0.0360926053993989	0.891	-0.030358161932559	1.07392921342273
TCGA_TCGA-DD-A39Y	0	0.0338288787215012	0.0875257974746179	0.126872688473267	0	0.0794263897754053	0	0	0.18531677063757	0.0328293904583969	0	0.0345775429107531	0	0.218659627162081	0.0187962980691103	0.113661868114078	0.00998861147968331	0	0	0.0270286821484941	0	0.0314874545750415	0.603	0.00297302840392873	1.09519995744044
TCGA_TCGA-2Y-A9H5	0.0110086045300107	0.00382588962791828	0	0.0755699514653317	0	0.305884093669833	0	0.0255864198150906	0.108342879592735	0.0419811879650806	0	0.0370430018419019	0.00100635612082225	0.0418382558441138	0.0633038873178648	0.148956851122991	0.0675789225808949	0	0.068073698505412	0	0	0	0.71	-0.00933440976220012	1.10282799668113
TCGA_TCGA-DD-A114	0.0390408439537839	0	0	0.226045734675525	0	0.0856936576123502	0.0430556973890857	0.0141992309643346	0.0569163548727983	0	0	0.0342120338276613	0.0562134064505141	0.184182530865538	0.0929081218173604	0.0904250163683949	0.00453614800693154	0	0.0725712231957218	0	0	0	0.027	0.216822970738575	1.00373822868561
TCGA_TCGA-DD-A4NI	0.0236255123003684	0	0	0.228621915532555	0	0.229995091740566	0	0	0.0687681134140846	0.0359560173519169	0	0.041649529197697	0.0313228861093011	0.0268370422315839	0.11433530980005	0.121608482330731	0.00235671304930229	0	0.0748337320776115	0	0	8.96548642313651e-05	0.435	0.0261451500448422	1.10519263909587
TCGA_TCGA-BC-A110	0.00588004796041786	0	0	0.0788368803873242	0	0.19945719295895	0.015462446108081	0	0.0183086457186068	0.0400972158765531	0	0.0359799201743098	0.14045945916878	0.0540585734877557	0.0562149589098211	0.236256315869558	0.00334382557784508	0	0.0980091651059806	0	0	0.0176353526960164	0.192	0.0795191350436549	1.05744168823404
TCGA_TCGA-UB-A7MA	0.0541342007810627	0	0.0049272996729961	0.0813946729706506	0	0.218236275163566	0	0.0354145619091079	0.101130742377848	0.0409523071347425	0	0.0620012412532742	0	0.0490561344687005	0.0575003260104945	0.183173676692461	0.0487931842873957	0	0.0431709962115024	0	0	0.020114381066198	0.772	-0.017263273420815	1.10119002019282
TCGA_TCGA-CC-A3MB	0.0218732306096265	0	0.0454673163381362	0.030922797328058	0	0.178705929025065	0.043380980989756	0	0.00698200664733421	0.155966990342144	0	0	0	0.0733261587167039	0.0766968775967516	0.198706953067055	0.0205407553078222	0	0.121691593862433	0	0	0.0257384101691139	0.865	-0.0276267254216458	1.09214674360126
TCGA_TCGA-KR-A7K2	0.0298666794205893	0	0	0.198980118381214	0	0.375455271995045	0	0	0.0851573484335107	0.0552021718540768	0	0.0328593614038453	0	0	0.0338435733581079	0.15390130840729	0	0.00612784701252324	0.0286063197337979	0	0	0	0.61	0.00184719017015656	1.13822016534095
TCGA_TCGA-DD-AACK	0.0901388127708642	0	0.0964803549088727	0.057249343458143	0	0.24867061395187	0.0116342197525655	0	0.0788497535066765	0	0	0.0376293256360579	0	0.0410973841910713	0.078300012552515	0.200611778974198	0.0135699528576552	0	0.0406298174702002	0	0.00128822096444977	0.00385040900486095	0.913	-0.0334184247410195	1.08996912809323
TCGA_TCGA-FV-A3I0	0.0512231628419511	0	0.0019441668597425	0.0310267851118186	0	0.0450007938200195	0	0	0.112584313540491	0.0868304335751158	0	0.0548634298155573	0	0.258332719289095	0.0118016842788072	0.261658172130492	0	0.0364399367278472	0.0250836495859541	0	0	0.0232107524231088	0.03	0.211716735903744	1.02164080345394
TCGA_TCGA-RC-A7SB	0.00416099005918373	0	0.00434244133372964	0.215414724906259	0	0.00688899047869941	0.00183677024987889	0.0321755800851358	0.0554878328461319	0.0579963221203112	0	0.0353729380056699	0	0.105933012725954	0.108276530152597	0.264893796960983	0.0136799037276893	0	0.0935401663477776	0	0	0	0.346	0.0418197192213644	1.08609598684757
TCGA_TCGA-GJ-A9DB	0.00461739675841886	0	0	0.0752335383119299	0	0.134612442470398	0.041056559907867	0	0.0438831081150929	0	0.0551187006830407	0	0.0094213875887594	0.215038707440797	0.0815597669776323	0.188639551468864	0.0181303665415782	0	0.101199522765594	0	0	0.0314889509700282	0.373	0.0361964898392875	1.0852403404866
TCGA_TCGA-UB-A7ME	0.0361606077026738	0.00760336850696907	0	0.189271574467678	0	0.152560404654781	0	0.0191521592837448	0.122260653382726	0.00927563679099899	0	0.0869776679451505	0	0.182594874692209	0.107087012286465	0.0523636326569078	0.0033813673753856	0	0.0313110402543099	0	0	0	0.039	0.192676712561038	1.03063357568846
TCGA_TCGA-DD-AADU	0.0288133276550294	0	0.0287390913720077	0.151555023220995	0	0	0.0258883468289617	0	0.0279078080267469	0.120497116073927	0	0.105363916665129	0	0.141193006284973	0.0562584244415198	0.181939512137789	0	0	0	0.12165236187555	0.00304597523450979	0.00714609018286286	0.387	0.0332817690622275	1.1173544646104
TCGA_TCGA-2Y-A9HB	0.0220307125798391	0	0.0105659016968164	0.269263688671474	0	0.101033299734912	0.0212883936887668	0	0.0785651813520264	0.122888124175942	0	0	0	0.028896364468171	0.105999775308674	0.194085205622288	0	0	0.04538335270109	0	0	0	0.304	0.0507698462495124	1.09291410945944
TCGA_TCGA-CC-A9FV	0.00976725873106373	0	0.0125894378822559	0.0780675556885826	0	0.178395929104401	0	0	0.0425017182964089	0.0905516590543748	0	0.0357420348228886	0	0	0.00597153315830046	0.323377001041323	0	0	0.223035872220401	0	0	0	0.004	0.382353736721819	0.925858558069236
TCGA_TCGA-DD-A1EK	0.0202806557371269	0	0	0.0637147099582819	0	0.0742908690960568	0	0	0.106549004707249	0.0636930729018216	0	0.064816227092773	0	0.290278168916221	0.0165314777367452	0.219821250192783	0	0.000627274971496349	0.0508443487070626	0	0	0.0285529399823822	0.0679999999999999	0.157794469801733	1.05174063921268
TCGA_TCGA-DD-AAE1	0.0511810175235123	0	0.0107119607588499	0.167747391744049	0	0.168191824299555	0	0	0.0797853622225251	0.0961056695707479	0	0.0340965822085978	0	0.0429758642752367	0.0599466225961224	0.130085513937517	0.0430175420503306	0	0.116154648812955	0	0	0	0.776	-0.017484863617562	1.10372255377698
TCGA_TCGA-BC-A10U	0.0877907136693337	0	0	0.0143334146011306	0	0.14457505076068	0	0.00027264321515121	0.0649043403337393	0.106909880263952	0	0.0334228465024886	0	0.0890398212623058	0.0269713631915756	0.342250804072854	0	0	0.0796140660943657	0	0.000929060103338724	0.00898599592908376	0.407	0.0305971137909645	1.08294755923664
TCGA_TCGA-DD-AACV	0.0173094123960526	0	0.0514032480570155	0	0	0.346446228897102	0.055603095860912	0	0	0	0.118594094495172	0	0.0271139363036265	0	0.0153925825891036	0.268598955845749	0	0.0208343830717018	0.00627321077994484	0	0.0724308517036208	0	0.985	-0.0577825536182221	1.10914257452246
TCGA_TCGA-DD-AAVY	0.126768720425336	0	0.0594843095177661	0.120782778341535	0	0.0131174776378044	0	0.0112222498043913	0.0272543586061403	0.0508290933815666	0.0399271675354248	0.0606154716818726	0.016261541686183	0.0890541873042343	0.0584775505245547	0.25344992661451	0	0	0.0571222005036459	0	0	0.0156329664350354	0.544	0.0122915811342391	1.08393606981485
TCGA_TCGA-FV-A3R3	0.00392636094517167	0	0	0.0814898897472832	0	0.398951288199746	0	0	0	0	0.00943498878878529	0.02162869098618	0.00974223877078459	0.10251986137135	0.0400775089344918	0.262918937333454	0.0225844962783773	0	0.0467257386443766	0	0	0	0.458	0.0233393582671129	1.09787555902611
TCGA_TCGA-ED-A97K	0.031257602135475	0	0.0254570129914647	0.0233338371226256	0	0.200710453497185	0	0	0.0661672914032245	0.0289557977745647	0	0.0125583318110216	0	0.34349232151516	0.0447677460635481	0.185547112243652	0	0	0.0303244290908949	0	0	0.00742806435118391	0.02	0.255322686981623	1.00435072138241
TCGA_TCGA-BC-A10W	0.0575399870420221	0	0.0229954135498147	0	0	0.24810365644207	0.0137751081723835	0.0293628281996715	0.0140449020231475	0	0.0886535275060078	0	0.0184080509900555	0.131654476518634	0.0390611051334442	0.262667785615358	0.0123229619647246	0	0.0482466322001092	0	0	0.0131635646425576	0.484	0.0197369980451379	1.08135924067586
TCGA_TCGA-DD-A3A8	0.0470431392541137	0	0.0205552958940849	0.128847070116771	0	0.0201426389943957	0	0	0.0365042391506347	0	0.0461082609442745	0.0884388180118969	0.0521413679276672	0.0457436649531656	0.0946128854615968	0.0780730565708411	0	0	0.341789562720558	0	0	0	0.632	-9.11794750626966e-05	1.11234907024722
TCGA_TCGA-DD-AACT	0	0.01124073381454	0.034275976835656	0.294647515229829	0	0.0337099203486583	0	0	0.0643168631307689	0.0824909789295312	0	0.0816481722466852	0.0134234484646466	0.0416410998264105	0.0575826204222187	0.189249420230366	0.00304163466611331	0	0.0750550437060165	0	0	0.0176765721485599	0.368	0.037184037212201	1.09787604675674
TCGA_TCGA-5R-AA1C	0.0341462341207521	0	0	0.210313043398733	0	0.0407622084898716	0	0.0197808016125203	0	0.0357752722541577	0	0.0430249459188074	0.00586912406450309	0	0.0753143923170349	0.304317896482866	0	0	0.23004894040791	0	0	0.000647140932843933	0.683	-0.00573418153208089	1.09970688803763
TCGA_TCGA-5R-AAAM	0.00899537057507724	0	0	0.111057566074809	0	0.214631369886422	0	0	0	0.0484207304957427	0	0.0258375429091328	0.0405839592275308	0.13814665628776	0.0868338379075008	0.289124043857139	0.00700537787272759	0	0.0268294002134479	0	0	0.00253414469270886	0.154	0.102879436204619	1.06460100668397
TCGA_TCGA-BW-A5NP	0.0240544675998997	0	0.0231235922684806	0.187295421223535	0	0.217163278047097	0.0236592443775122	0	0.0449901024938337	0	0.0075651016894967	0	0.0850791103631053	0.07949609901166	0.0999520942836193	0.0655253003678446	0.00384257657085317	0	0.127108966120085	0	0.0111446455829781	0	0.778	-0.0176899785063237	1.09576194954506
TCGA_TCGA-WX-AA44	0.0655110717314628	0	0.0134019412906834	0.0257116848411887	0	0.230101556803333	0	0.0320517591543595	0.107315121353479	0.054598554487819	0	0.021520992978575	0	0.0848305261279652	0.118413204523667	0.177817997652997	0	0.000782429141584568	0.0679431599128856	0	0	0	0.357	0.040045377262641	1.07612859379961
TCGA_TCGA-DD-A1EH	0.0335673771827503	0	0	0.0850282958727245	0	0.275767555877928	0	0	0.0289524218267215	0.0588813444670886	0	0.0477505333072068	0.0155772421357794	0.117753627256567	0.0849976040746971	0.189357151761316	0	0	0.0623668462372206	0	0	0	0.409	0.0302671863731422	1.08950275064809
TCGA_TCGA-DD-A3A1	0	0	0.00652674826699287	0.162319653979018	0	0.0593876167505364	0	0.0154867643096908	0.0894309897494695	0.104443472529541	0	0.0314478462216028	0	0.150285501679801	0.0204813248582458	0.243141508292571	0	0	0.0518841887636379	0	0	0.0651643845988936	0.353	0.0407098578509487	1.09134980290301
TCGA_TCGA-KR-A7K0	0.0205699527340263	0	0	0.0976396268122517	0	0.12975421974739	0	0.0248587057097494	0.0352965293004155	0	0	0.0748485855204366	0.0168465087056668	0.234747612085602	0.0743138756538448	0.111101426032558	0.00927229244422654	0	0.146361400118137	0	0.0124580959907091	0.011931169144986	0.137	0.107887180963575	1.05549034028741
TCGA_TCGA-FV-A3R2	0.0714699688126372	0	0	0.100734727210235	0	0.133262317166558	0	0	0.161411575622375	0.0578660533640177	0	0.0168751665306319	0	0.0648474727615963	0.0748947000485207	0.233654849019194	0	0.039516236644747	0.0300407497679113	0	0	0.0154261830515761	0.673	-0.0044699645297262	1.09474962617262
TCGA_TCGA-DD-AACN	0.0266463433986218	0	0	0.250510320003838	0	0.234147207008842	0	0	0.0151972407345655	0	0	0.0217940207547261	0.0394473610854615	0.037184825485965	0.137642172896449	0.12242826923493	0.016844802134117	0	0.0936137368515997	0	0.00454370041088411	0	0.41	0.0301978079563219	1.09660658315576
TCGA_TCGA-DD-AAE4	0.00391988658567299	0	0.0231928623220986	0.240285628997047	0	0.191555933397616	0.0337753467018248	0.0574687232996956	0.04297550329137	0.0920284785501529	0	0	0.00437826266819035	0.0179885401607482	0.0851177083147061	0.175234013288347	0	0	0.0320791124225304	0	0	0	0.031	0.209807873093171	1.01886651489535
TCGA_TCGA-DD-AAEG	0.0775999921310034	0	0.0347017345067014	0.0103481545836167	0	0.144192681743834	0	0	0.148592422924908	0.119487013573095	0	0.0746138971040776	0	0.191044779852516	0.0528484703243538	0.0961705163728972	0	0	0.0504003368829966	0	0	0	0.345	0.0424726068326787	1.08235061728154
TCGA_TCGA-DD-A1EJ	0	0	0.0358862816282552	0.0836819568371521	0	0.10925245677254	0	0	0.0923843978090422	0.0368986600092673	0	0.0757368792545595	0.0454279545914099	0.0947845867931738	0.066658363690606	0.292908497619162	0.00185996808113582	0	0.0417317960518729	0	0	0.0227882008618236	0.61	0.00205614634962163	1.09780093464467
TCGA_TCGA-DD-A4NR	0.0161723391939787	0	0	0.290696077460657	0	0	0.023793038093139	0.0175893166496225	0.0697093601188725	0.0957149750651112	0	0.0926985367316192	0	0.0840366253475139	0.0407784435405299	0.197771995606203	0.00528984938778407	0	0.0637441060326875	0	0	0.00200533677228107	0.00900000000000001	0.329618154157536	0.961564574050652
TCGA_TCGA-FV-A2QQ	0	0.0140431189164501	0	0.211884275246112	0	0.0975073301450181	0.00385212583543817	0.0074924723223642	0.0778016268488051	0.118348968524399	0	0.0494974159613323	0.00281391798235977	0.0510808531666848	0.081076566651301	0.2089143601894	0.0118072919950433	0	0.0638796762152933	0	0	0	0.483	0.0208419047715761	1.10361435089396
TCGA_TCGA-G3-AAV7	0.0947327751181134	0	0.0121834962343851	0	0	0.06000646583898	0.0299722366148688	0.0343872891842932	0.02049147258437	0.0942316062102627	0	0	0	0.511147269797775	0	0.0951226429174608	0	0	0	0.0427156195911991	0	0.00500912590829154	0.03	0.211727020185284	1.06147686031144
TCGA_TCGA-CC-A9FW	0.0299433688783718	0	0.0427190595039301	0.121603867021317	0	0.0390868866765578	0	0.0505805925445494	0.111010074118112	0.0315084880648429	0	0.0502030954894642	0.0173065278713481	0.214281462172568	0.042872997564955	0.041336094933219	0.0114322671458048	0	0.19611521801496	0	0	0	0.406	0.0306366880207982	1.07724944524349
TCGA_TCGA-RC-A6M4	0	0.0378231211630501	0.101437459685968	0	0	0.228257862187073	0	0	0.0877350172620666	0	0	0.0915679949044973	0.0489058333869241	0.00324786340158279	0.0393195230583631	0.152240694187724	0.0116267143739276	0.00579460168016209	0.163104691519279	0	0.0289386231893819	0	0.934	-0.0372532356550644	1.08419990361506
TCGA_TCGA-G3-A3CG	0.0631920325951466	0	0	0.1017188430272	0	0.22184112417556	0	0	0.133321596375195	0.0193368016034518	0	0.014384846111333	0	0	0.224418465331215	0.123154572451459	0	0	0.0807128260495266	0	0	0.0179188922799129	0.349	0.041451264823509	1.10657171188625
TCGA_TCGA-DD-A11C	0.0032006837528971	0.00158623235863743	0.0316100996482902	0.0487169507721344	0	0.343923934498894	0	0	0.0204922393847272	0.0310912845828079	0	0.0684914322007641	0.0429953109879654	0.00928379279049652	0.0248341852841575	0.188304793899246	0.00670539870744996	0.0113002525129441	0.167463408618588	0	0	0	0.652	-0.00231821858685678	1.09288437581089
TCGA_TCGA-DD-AAD2	0.0294950760238549	0	0	0.0787956682635398	0	0.272270543598081	0.00850169408063751	0.00488422198122749	0.0637520178704888	0	0.00404161088294852	0.012187588417178	0.0103699190635411	0.240039246560557	0.0848061000854885	0.14791902697437	0.00180994412089855	0	0.0377300885282165	0	0	0.00339725354897215	0.115	0.117777448707629	1.05838429452229
TCGA_TCGA-NI-A8LF	0.0619123817873133	0	0.0676153377415543	0.0904817602961754	0	0.177979396593835	0.0195185332792221	0	0.0239993638113929	0.116992306595928	0.0606863473479213	0	0	0	0.0181052212017766	0.267446060373647	0	0.0129975732063789	0.0800928592956292	0	0.00217285846922596	0	0.942	-0.038590890413764	1.10165873337089
TCGA_TCGA-DD-AADN	0	0.00953034120387674	0.0586771826273571	0.364143641377774	0	0	0.0864476691095669	0.0137960930520401	0.0109397679422809	0.200429944731587	0	0.0634451720090403	0	0.0695068033710969	0.0401704664321386	0.0269586888201496	0.00567998512350249	0	0.0502742441995893	0	0	0	0.004	0.387241424274557	0.941907384050991
TCGA_TCGA-EP-A12J	0.0955041161404255	0	0.050804015483641	0.119632763263093	0	0.0767084670044419	0	0	0.050157486528087	0.0569128579283301	0.02577169032158	0.045854781349953	0.0708532467095691	0	0.0802204047864397	0.218290862189734	0	0.0251465158354849	0.0792637841547248	0	0.00487900830449563	0	0.772	-0.0171899832684989	1.08771853755594
TCGA_TCGA-DD-A73G	0.0300904417452865	0	0.034948572832607	0.117117742657217	0	0.0489920133916852	0	0	0.0565664222243287	0.104145440957343	0	0.0631849877156361	0.0260345567267314	0	0.00596482983946343	0.326730135932199	0	0.0118281541868898	0.170642573744309	0	0	0.00375412804630473	0.377	0.035414108769389	1.07862829681222
TCGA_TCGA-5C-AAPD	0.0153678838485862	0	0.00632795535601472	0.150367612527743	0	0	0.0162390696375427	0.0576193465257557	0.0330753408102932	0.184235368869571	0	0.0372080808575423	0	0.155564553396429	0.148213722823052	0.141484143032679	0.0110703169782139	0	0.0406691338425855	0	0	0.00255747149399201	0.004	0.402997240542609	0.921409467275247
TCGA_TCGA-DD-AAED	0.0422306883149169	0	0.0136075559456689	0	0	0.22180188421405	0.00105339903046131	0.00297352098450456	0.0749500667208797	0.0743953556712021	0.0312453599382147	0	0	0.330763367294103	0.0515808511238781	0.155397950762121	0	0	0	0	0	0	0.054	0.169528355811082	1.04649646892003
TCGA_TCGA-DD-AADJ	0.113948720709852	0	0.0424543783742556	0.199952247747337	0	0.178845666469669	0.0394474057368596	0	0.0895677616876892	0	0.0425980062102263	0	0.0209642888310579	0	0.0439147067497936	0.113420388799967	0.0546227477826834	0.00294928393842164	0.0413772234195203	0	0	0.0159371735426679	0.887	-0.029531507939744	1.09929600200471
TCGA_TCGA-DD-AAVZ	0.0336779805121552	0	0.0177000463628097	0.0426977853641534	0	0.434683394754929	0	0	0.0198439097616336	0	0	0.0955648138800391	0.0257205064005534	0.0971106438498158	0.0216769757833063	0.0710918774483341	0.00501327143098593	0.00137182686687282	0.121469465279884	0	0	0.0123775023045286	0.716	-0.0100926004786136	1.11205719941881
TCGA_TCGA-XR-A8TF	0.0783334203775804	0	0.0179102569324776	0.197172582456028	0	0.102979035920108	0.0328046291694351	0.0749284093457225	0.00716306631437874	0.072661991610587	0	0.0144380834262386	0.00444862727802549	0.0822981468776961	0.064234933808015	0.216864204240571	0	0	0.0326853924131746	0	0	0.0010772198299621	0.711	-0.00949047480550328	1.09922726562646
TCGA_TCGA-DD-AACF	0.0196745826343091	0	0.00947073929549568	0.167543303079546	0	0.0853403263041432	0	0.0348981545022431	0.0186495353539362	0.0546846646568827	0	0.0257037574411903	0.0138359736524477	0.0725666384918638	0.0494988721349581	0.348052747815614	0	0.0222312046305732	0.0522725188028185	0	0	0.0255769812039777	0.343	0.0432258636510593	1.08189937309847
TCGA_TCGA-FV-A495	0.0249744851291593	0	0	0.105884663940551	0	0.253662235937155	0	0	0.022154128932535	0.182405335244547	0	0.0107686277624339	0.0546281975992407	0.0360744250631517	0.0647742497365262	0.138083287200696	0.0145464011184535	0	0.0920439623355515	0	0	0	0.084	0.137709863539587	1.04541661917046
TCGA_TCGA-DD-A3A3	0.0554266189935949	0	0.00633736338923822	0.0211448557911754	0	0.210175870502487	0.00453023115252636	0	0.0920266236116345	0.102362830201415	0.0368868855037564	0	0	0.214440583423188	0.0516339762205709	0.141439807193491	0.0117997603690731	0	0.0465976732920264	0	0	0.00519692035582315	0.117	0.116590066022093	1.05041083252369
TCGA_TCGA-MI-A75C	6.44556471954914e-05	0	0.0092370419911478	0.0890114060216693	0	0.242823018419784	0.00283781436982818	0	0.175427604784253	0.193942001872492	0	0.0234620517472336	0	0.0857470262884361	0.0477143137316858	0.0906030271102357	0	0	0.0296127615845326	0	0	0.00951747643150632	0.363	0.0388204186440709	1.10992536424744
TCGA_TCGA-DD-AAVX	0.0481041491069174	0	0	0.0755352022562617	0	0.223392827760387	0	0	0.0568339001561533	0.145869236892559	0	0.0327564089404597	0.0207819195915112	0.0034435902969901	0.106944769449476	0.193408752744044	0	0.0255532167152635	0.0651416524474556	0	0	0.00223437364252093	0.48	0.0211537736137052	1.09600828122337
TCGA_TCGA-DD-AAE7	0.0246805858946186	0	0.0246143277346522	0.19284932522209	0	0.248079047961126	0	0	0.00192102423026315	0.122789639775952	0	0.023993169547924	0	0.0043408239780766	0.0894315692614919	0.169512729348196	0.0606192801646128	0	0.0358383752141965	0	0	0.00133010166679948	0.408	0.0304471625486887	1.1002902537538
TCGA_TCGA-ZS-A9CE	0.0835643512973064	0	0.326094054238069	0	0	0.0198025144762906	0	0.103374837162829	0.0273573289954106	0.0710556710257033	0.010886258807223	0.00665648351384182	0	0.0238096980285725	0.0635623771361536	0.161521146375513	0	0	0.0267693416529202	0	0	0.0755459372901669	0.663	-0.00338792734083976	1.05445298680182
TCGA_TCGA-CC-5264	0.0827888240674076	0	0.0400566710643093	0.113548722188131	0	0.11581176573416	0	0.0384785923807456	0.160166645640502	0.0285359164044454	0	0.056887589438037	0	0.0234206038062638	0.0326661936855888	0.169547373274312	0.0296235962495748	0.0384751358642105	0.0614996463764956	0	0	0.00849272382581648	0.555	0.0102661958911064	1.07996643760969
TCGA_TCGA-HP-A5N0	0.00414916522560641	0.00150721756967293	0	0.212168660709691	0	0	0	0	0.0422102465573876	0	0.0707374262352965	0.0784643600106471	0.0574451592817903	0.0587424022969588	0.0429712931082566	0.292595068590362	0.00894303070086672	0	0.130065969713464	0	0	0	0.495	0.0188810989926764	1.09792339612169
TCGA_TCGA-G3-A5SJ	0	0.0109420919407895	0.0307857351306635	0.130413519569433	0	0.130079977435414	0	0.0625091058960595	0.049750653896523	0.0736533192547856	0	0.0450185265896437	0	0.142888119353147	0.0633729689387831	0.130911681964728	0.0510898802268265	0	0.0397947522144012	0	0	0.0387896675888029	0.071	0.153568158006285	1.03123200174084
TCGA_TCGA-DD-A3A2	0.0753155603557871	0	0.0431717726569259	0.0669802389146965	0	0.160801215824499	0	0.0239763481311622	0.019496290965791	0	0.131321555773862	0	0.0245740215674369	0	0.0975649170608462	0.258521649850568	0.016490391673378	0	0.0817860372250472	0	0	0	0.822	-0.0220347069085462	1.09161025039848
TCGA_TCGA-2Y-A9H6	0.0103042436365551	0.00440012668900465	0	0.0619576916380641	0	0.287821770259489	0	0.00392891624216823	0.162846931736524	0	0	0.0419193707830386	0.0329466302646556	0.0230886941807935	0.0200047207431354	0.228245300288242	0.0336774143643979	0.0154635416588425	0.0733946475150893	0	0	0	0.422	0.0280045634554139	1.08247054862733
TCGA_TCGA-DD-AAEE	0.0213636856914378	0	0.0435116716975262	0.00102354340752851	0	0.0366713782600161	0.0151119072169453	0	0.0472562101590592	0.215442862706344	0.0579007333954077	0	0	0.0941790339254863	0.0947798079185894	0.194093454411574	0.0189636034100291	0	0.146421080275318	0	0.0116304924122452	0.00165053511249298	0.477	0.0215157780464126	1.08636912598478
TCGA_TCGA-UB-AA0U	0	0	0.0212220525873665	0.0488360072225387	0	0.259567560462827	0	0.000389969267685852	0.00142468405562661	0.0502714262203214	0	0.0330598077037478	0.0506084111903353	0.0268330463502582	0.138770733546432	0.176231169260025	0.117074327404817	0	0.0757108047280192	0	0	0	0.386	0.0332972475880311	1.07832156640409
TCGA_TCGA-CC-A3M9	0	0	0.0107047542014134	0.425242561843127	0	0	0.0155621543775318	0.0418467065471096	0.0141445915170198	0.151332830617004	0	0.0509177324338733	0	0	0.0615197360041538	0.199788392137737	0.00560408334189759	0	0.0222364817077273	0	0	0.00109997527140547	0.001	0.511617342012137	0.86112720826985
TCGA_TCGA-CC-A8HT	0	0	0	0.11745429668582	0	0.0236652913877614	0	0.0601633926960534	0.0895070672594706	0.0423195704210637	0	0.0631360109656826	0	0.19401187753788	0.0393806629311993	0.193464030184169	0.0293471261656814	0	0.110243042738832	0	0.00315045363144463	0.0341571773949419	0.258	0.0614712676253751	1.07515988947056
TCGA_TCGA-WQ-AB4B	0.0179616197582894	0	0.0332135762335413	0.0271416945206937	0	0.236181073502334	0	0	0.046463981919986	0.0195460150296512	0	0.158449882379837	0.0285438582216294	0.118168211897751	0.0438968331515492	0.0951638103629476	0.0213339821872106	0	0.153935460834579	0	0	0	0.55	0.010904855445627	1.09870501008552
TCGA_TCGA-DD-AADY	0.150456395840237	0	0.0273886982853575	0.0353272720867276	0	0.193730001485986	0	0	0.0747688579828961	0.0567994837080809	0	0.0152932585175256	0.0131601393912492	0	0.0838918779832171	0.270522243205022	0	0.00027019517882459	0.0783915763348763	0	0	0	0.854	-0.0255494459898247	1.09151379063325
TCGA_TCGA-2Y-A9GZ	0.0816214685463551	0	0.0827108462012063	0.0861624261834275	0	0	0	0.0888280721446965	0.0968996890733291	0.0208232687948562	0.0271537914610909	0.00958261593946505	0	0.0671968496488579	0.0130190590866995	0.370906732404049	0	0	0.0514839339764922	0	0.00361124653947477	0	0.815	-0.0212707358639658	1.092858420348
TCGA_TCGA-DD-A11D	0.0316474490967935	0	0	0.00617714766962956	0	0.285548472738198	0	0	0.109461836454665	0.0309775803822673	0	0.0834684268067113	0.00299370381640644	0.040996446786274	0.0838233673153632	0.180426610465921	0.023444231651849	0	0.121034726815921	0	0	0	0.958	-0.0442872465828721	1.11193118288324
TCGA_TCGA-KR-A7K7	0	0	0.0297038368280845	0.420290105499929	0	0	0.0261410516520622	0.0226298853947057	0.104391117273345	0.105542834878803	0	0.0709300840474295	0	0.0486473922226493	0.0294349990492004	0.108482277555871	0	0	0.0338064155979205	0	0	0	0.233	0.0665781677407825	1.11955711907499
TCGA_TCGA-BC-4072	0.00194996835848675	0	0	0.214879295308993	0	0.0874513103842037	0.0823972689623531	0.0519977483208276	0.0924899277167403	0.0572782832550603	0	0.00309766207901103	0	0.0440752965719634	0.0740925663074474	0.20625092687262	0.018448574587103	0	0.033055297393809	0	0	0.0325358738813816	0.044	0.187038275678534	1.01765549794431
TCGA_TCGA-K7-A5RF	0.0497202749620602	0	0.0381582217339746	0.0899064855837976	0	0.256341723289403	0	0.00181626174292157	0.0403478247512023	0.0529568515874801	0	0.0434088496544436	0.0305494135381198	0.019368239176198	0.0847631973542411	0.23945920872857	0	0.00518768559098379	0.0351238749983484	0	0	0.0128918873082556	0.288	0.0526483023419666	1.07162912446802
TCGA_TCGA-DD-AAVU	0.00354403950426	0	0.0255589219674438	0	0	0.0543928887345555	0	0	0.051387325940086	0.0895045182710665	0	0.0111969437024361	0	0.460519895426222	0.0203518655490873	0.246822907263982	0	0	0.0367206936408607	0	0	0	0.031	0.205678068518705	1.07074381996773
TCGA_TCGA-DD-A73B	0	0	0.0904970088699494	0.0392617025471202	0	0.079430305378609	0	0	0.0392140573801642	0.0177184603094035	0.0905216084885186	0.0417561209953773	0	0.044115678614786	0.0210267389573993	0.31430148465733	0	0	0.130273475525813	0	0	0.0918833582755301	0.955	-0.043082290628276	1.10627448841533
TCGA_TCGA-PD-A5DF	0.0110303920927968	0	0	0.00829489407350741	0	0.0548295986812701	0	0	0.0668155333168722	0.0521537558644819	0	0.048724033630631	0	0.470118225640236	0.0724528463778647	0.131183677285658	0.00493591074687062	0	0.0794611322898108	0	0	0	0.015	0.275888557122835	1.01801047344574
TCGA_TCGA-BC-A8YO	0.012862067484411	0	0	0.388125324891207	0	0	0.0560651771108527	0.0310091679555438	0.0973345631939666	0	0	0.0390063314330844	0.0206572600654607	0.0757566541557088	0.0590444280201438	0.131649001916445	0.0267308131093057	0	0.061759210663871	0	0	0	0.098	0.129946609803613	1.05146513884467
TCGA_TCGA-EP-A2KA	0.00456203584783103	0	0.0351205496641264	0.224397635822069	0	0.123300137028193	0.00436145475058503	0	0.0874875339023202	0.0948535001395544	0	0.0922762097329638	0	0.0717623238385317	0.0702640773750522	0.100797832655428	0.0361845656931716	0	0.0238980547400624	0	0	0.0307340888101118	0.099	0.128948180294474	1.06319876802483
TCGA_TCGA-DD-AACQ	0.117940734363931	0	0.252493255703818	0.0540963886155512	0	0.00710889909785519	0	0.0722030770577094	0.0513393383318843	0.0377220016207907	0	0.0459524564709343	0	0.0492984300805913	0.121565012561051	0.139147948474885	0	0	0.00901760230170194	0	0	0.0421148553192957	0.602	0.00326059977079056	1.06748418746514
TCGA_TCGA-DD-AADI	0.0129520143838468	0	0.00452569607722456	0.111864810384405	0	0.327103594169003	0.00493824921819944	0.00287163351594015	0.145915409002578	0.101592175943843	0.00242302369062595	0	0.00398403823707568	0.0464098536750015	0.070481041438343	0.120285447282017	0.021154751591006	0	0.0234982613908914	0	0	0	0.074	0.149604216553277	1.05023734197582
TCGA_TCGA-CC-A5UD	0	0	0	0.116242777929286	0	0.134877345267755	0	0	0.108985353577281	0.185079641910868	0	0.0365157488687367	0.0103758384451505	0.0151241480210086	0.0865781114557867	0.237934153486483	0	0	0.0682868810376439	0	0	0	0.645	-0.00145582412041351	1.11456312274616
TCGA_TCGA-ZS-A9CD	0.0148699390650078	0	0.00440874705477776	0.0659400374812541	0	0.32580105167502	0	0	0.0298432592553011	0	0	0.0146465685161331	0.0174994095179538	0.0855558443052324	0.101719602989192	0.197375716834558	0.0104899376793678	0	0.0711109403053723	0	0	0.0607389453208284	0.23	0.0674212839324958	1.06838244229087
TCGA_TCGA-DD-A1ED	0.0381494965896614	0	0	0.0994800640005578	0	0.163168275500225	0	0	0.00493586148069566	0.0697047460759613	0	0.042752122989683	0.00347022287671163	0.0457530798740886	0.0456854301705918	0.138323774116783	0.00037910216184662	0	0.336603382540325	0.00122269338887404	0	0.0103717482339948	0.16	0.0985741447404684	1.06275883566839
TCGA_TCGA-DD-AAEK	0.0404142619060424	0	0.0191586991095999	0.170653193494662	0	0.0969023972706696	0.0040721909928997	0.0224812562835188	0.129992420818023	0.01296000410855	0	0.0678355071192825	0.00216738487774638	0.11977609277677	0.0661661088124367	0.150312667153762	0.0157839987319395	0	0.0813238165440968	0	0	0	0.107	0.122306930159811	1.04328175594372
TCGA_TCGA-BC-A10T	0.00605250753700305	0	0	0.150422696735965	0	0.153780027616749	0.0182132908811011	0	0	0.169213081791284	0	0	0	0	0.0740960014915133	0.194895545217023	0.00489011739351391	0	0.228436731335847	0	0	0	0.776	-0.0174784695957988	1.11214200516339
TCGA_TCGA-DD-AAC8	0.140811734422587	0	0.0550025165931032	0.072898836775728	0	0.106693887846032	0	0.00358675639007581	0.0475574580240142	0.0113265780751421	0.0150355181737909	0.024007230784305	0.0489279471000603	0.0797024311737606	0.0408221170231464	0.304601264881075	0.000898030678991427	0	0	0.00498609462140348	0.0025221142204611	0.0406194832163231	0.279	0.0547019742304108	1.06608838929641
TCGA_TCGA-XR-A8TE	0.122690583016805	0	0	0.0153474451074453	0	0.417403681885079	0.00419440212478268	0	0	0.0501454541813813	0	0.0183401385510231	0.0197745990397435	0.0583714908065945	0.0727979548528736	0.170730939837678	0	0	0.032577832762154	0.0176254778344406	0	0	0.684	-0.00585716952754728	1.10143088069591
TCGA_TCGA-K7-A6G5	0.00292315643423621	0	0.0184283750523941	0.115281161528069	0	0.145498175232402	0	0.00486213333242001	0.0861368481645985	0.0806624255861436	0	0.0583745409081977	0.0292576099401186	0.0297285411200803	0.162793203171634	0.196696718573421	0.0053724024773779	0	0.0600863970708868	0	0	0.0038983114080196	0.475	0.0218161384012507	1.10260531266423
TCGA_TCGA-WX-AA46	0.0135647946226677	0	0	0	0	0.136222333503737	0	0	0.0511878862653006	0.105489772201279	0	0.0420803780315196	0.0691654003354187	0.108947738061612	0.0704697779983366	0.337785219462913	0	0	0	0.032200321016572	0.000397086695473263	0.0324892918051712	0.417	0.0286587418822928	1.10124471973925
TCGA_TCGA-DD-AADD	0.0582660178359636	0	0.0102163190783238	0.216999918719887	0	0	0.0323778773679675	0.0582280646467452	0.0305095924436505	0.0662923559052025	0	0.022186180630445	0	0.127692895359885	0.0645490669664941	0.211106709173886	0.000375143395286468	0	0.101199858476264	0	0	0	0.488	0.0195098337405017	1.0838445400014
TCGA_TCGA-DD-A1EF	0.11460359559809	0	0	0.110327691094882	0	0.161761834300824	0	0.00604926282125786	0.166860082271216	0	0	0.0522184701900069	0.000117469235958972	0.15595103504391	0.0395824122839278	0.0941408694384281	0.0431945562619793	0	0.0551927214595202	0	0	0	0.298	0.0515267741781874	1.07264464235015
TCGA_TCGA-DD-AACP	0.0220009975901665	0	0.00319572291523758	0.100908362518794	0	0.106620568578678	0	0.0434703092091878	0.181476503615289	0.0430137675854849	0	0.0550259670904379	0	0.204268284899362	0.0674917440456928	0.050594823976645	0.0362600130289363	0	0.0791450900698093	0	0	0.00652784487627874	0.349	0.0415358565673707	1.08355571908641
TCGA_TCGA-RC-A6M3	0.0359035601330035	0	0.0187485177970826	0.212937668308278	0	0.0392278484231657	0.0649079954077917	0.0624097051222701	0.0349085848014248	0.117730430241229	0	0.0200727398185789	0	0.0783674313167179	0.0432244977164203	0.221359016647818	0.009676281965224	0	0.0192957141510917	0	0	0.0212300081499038	0.672	-0.00443262169944702	1.10295095423547
TCGA_TCGA-G3-A3CJ	0.02743668614637	0	0.0759602811841602	0.160886199869035	0	0	0	0	0	0.142814229566023	0	0.0828857451792351	0.0886751133746263	0.0535634495910766	0.0530845235276457	0.178089642673898	0.000474575700597154	0	0.136129553187332	0	0	0	0.634	-0.000152692974391925	1.09705331140874
TCGA_TCGA-DD-AAVR	0.0384995053762121	0	0	0.083553321485081	0	0.324420317347343	0.0434265941626987	0	0.0546050944241853	0.0693014295147315	0	0.00820720190695713	0.0182383832432974	0.0060781487078401	0.0415174977787925	0.196098383031681	0.0379025233540419	0.00906748195388545	0.0563490948497012	0	0	0.0127350228635518	0.071	0.151959837347199	1.0307678915016
TCGA_TCGA-DD-AAVQ	0.0657197330555578	0.0175535947876052	0	0.186838317192751	0	0.181914219796673	0	0.0323618072274552	0.0895894635702541	0.0972662546614094	0	0	0	0.144636755685307	0.0864159506269461	0.0691345692958968	0.0277453451445482	0	0	0	0	0.000823988955595622	0.02	0.248219857019686	0.998395740120663
TCGA_TCGA-G3-A3CI	0.0477044643604618	0	0.0229528698413328	0.163951750305213	0	0.103604886899729	0	0	0.0604649833627144	0	0.0401141074887104	0.0630084093599665	0.10278852867375	0	0.0680262192712335	0.166844104828359	0.00737335428772688	0	0.102654390808043	0	0.0287133406410565	0.0217985898717033	0.54	0.0129289154735943	1.08062450694812
TCGA_TCGA-ED-A8O5	0.0359743537370087	0	0	0.162820524501432	0	0.257150101637644	0	0	0.100501867799849	0.0466767384482388	0.0102807131827249	0.0561163718697716	0.00723331459844116	0.047656707906069	0.0506267664465469	0.0854913049708145	0.0104045475578245	0	0.12741983613751	0	0	0.00164685120612512	0.842	-0.0236625305479189	1.12199800836977
TCGA_TCGA-BC-A5W4	0.0356391337297837	0	0.177022503303661	0	0	0.175437924893654	0	0.0261643815303963	0.0519795703295386	0.0534754975761083	0	0.103546027526089	0.033017431206918	0.00300390112839008	0.0121428193959452	0.179750994189051	0	0.115107521991118	0.0337122931993466	0	0	0	0.919	-0.0343351645835305	1.08573700540259
TCGA_TCGA-DD-AAD6	0.0141058029194842	0	0.0736125491866884	0.0265817695009191	0	0.258346602449415	0	0.0114037489295484	0.175733183453305	0	0	0.101669051082692	0.0163936403108569	0.24168356313982	0.00365792655048359	0	0.000274112690627388	0.00064532690810502	0.0531055240349678	0	0.0221263011478634	0.000660897695225119	0.425	0.0273448627323433	1.09603497903772
TCGA_TCGA-K7-A5RG	0.00491149709142951	0	0.0886127030642333	0.374113480764622	0	0	0.0141973046169981	0.057693457791363	0.0609815518204996	0.149416277507477	0	0.0459914122538759	0	0.0590925002469681	0.0492668574947417	0.0583838820770434	0.011965543912671	0	0.0237478013477753	0	0	0.00162573001030217	0.00600000000000001	0.346145311794887	0.958664891836978
TCGA_TCGA-G3-AAV5	0.145731299717869	0	0.00922779351973658	0.0933703424681722	0	0.123195018413365	0.0204665651191814	0	0.0698945797188386	0.0943230097130969	0	0.0110868521946591	0	0.0370560474873479	0.0626113254102319	0.24742790978534	0	0	0.0708974394222336	0	0	0.014711817029928	0.674	-0.00495537421898729	1.08612297919594
TCGA_TCGA-2Y-A9GY	0.00698508672137544	0	0.0624567394523316	0.244432053224559	0	0	0.0743895273256456	0.0157562878053752	0.103307937345456	0.07658689555685	0	0.00383513164142646	0.0216103725289149	0.143899190196705	0.0572905754304943	0.161995333636493	0.0067010807831898	0	0.0207537883511831	0	0	0	0.027	0.216250248059734	1.00180601872013
TCGA_TCGA-UB-A7MD	0.0250764516882132	0	0.00195488684292546	0.0376570043613779	0	0.13012995663325	0	0	0.107170358782717	0.0761011850599349	0	0.0688886046951904	0.00729016729474442	0.189929772022734	0.100412941608237	0.182929500183125	0.0620910184094207	0	0	0	0	0.0103681524181297	0.143	0.106723436984156	1.06447197493951
TCGA_TCGA-DD-A4NF	0.189238714651462	0	0.0542204343207189	0.0945632057881751	0.048812519193994	0	0.00105148856221359	0	0.0279996405168207	0.0201962774361714	0.0623363649801311	0.00972304010569411	0.0532486125774812	0	0.00285084929768139	0.337836661942591	0	0.00460804220397915	0.0899937880684097	0	0	0.00332036035447607	0.876	-0.0285720994388885	1.09098264717498
TCGA_TCGA-DD-A113	0.0198105106114519	0	0	0.135958049221362	0	0.015127904204483	0	0.0380877186348417	0.131161977054204	0.00305135071123211	0	0.110206830897962	0	0.157882246407893	0.0540387075455894	0.160345320583838	0.00743556182140159	0	0.166501693497264	0	0	0.000392128808477488	0.718	-0.0108388947828369	1.10516972974672
TCGA_TCGA-DD-AAW0	0.0199569590169998	0	0	0.0765787936275163	0	0.2555460807867	0	0	0.0597689040761259	0	0	0.0225849534751576	0.0398910120594312	0.300789777635355	0.0735782643133677	0.0967848022457112	0.00620148099548217	0	0.0483189717681532	0	0	0	0.05	0.176471185863188	1.03535799363108
TCGA_TCGA-DD-A1EI	0.0125211723407867	0	0.0106138126026746	0.0370952928126881	0	0.275231217912536	0	0	0.0988536005273993	0.0591685654315411	0	0.0383284016311562	0	0.0673779478049162	0.0478450536381369	0.226690200575552	0.0164781830013752	0	0.0945961806141164	0	0	0.0152003711071217	0.645	-0.00143444904585049	1.09221057117286
TCGA_TCGA-CC-A7IF	0.010692959058257	0	0.0262296063261528	0.0343332136418921	0	0.186038304652056	0	0.0181743773114385	0.104387087767974	0	0.155977019509327	0.0210912201388485	0.0534122702402496	0.0524561316808086	0.0483098941469721	0.0998202833353289	0.000236460834742201	0.00692516471854486	0.181916006637408	0	0	0	0.732	-0.012179676173615	1.09599077039105
TCGA_TCGA-2Y-A9GW	0.0170254256593814	0.000594001151984746	0	0.00256375077416341	0	0.0942083225952206	0	0	0.112844371009519	0.0539417763836534	0	0.0428339398904544	0	0.471530618520754	0.068932243482917	0.0325399961257734	0.0533786154029613	0	0.04028674940438	0	0	0.0093201895988371	0.00900000000000001	0.3274621767697	0.979870793759993
TCGA_TCGA-2Y-A9H4	0	0	0	0.0677731332200815	0	0.0652413264140178	0	0	0.175432753181742	0.14367238932436	0	0.0630427374308377	0	0	0.0415152499244065	0.241351338194716	0.0824102126035162	0.0153035045282007	0.104257355178121	0	0	0	0.712	-0.00979041622979109	1.10087099716622
TCGA_TCGA-BC-A3KF	0.117255706975212	0	0.0165014255303515	0.0538364818520362	0	0.245442496947699	0	0.00638276301015349	0.0376974896008545	0.0257858973115861	0	0.0660920721030147	0	0.0338448692866715	0.0364392398782158	0.190038125287616	0	0.00278339416104722	0.141298230858865	0	0	0.0266018071966761	0.942	-0.0386079365509532	1.09905471265912
TCGA_TCGA-DD-A39Z	0	0	0.0406376572423466	0.193968278592442	0	0.198464181879992	0.014627324015932	0	0.0704214029879022	0.204534847855934	0	0.0488397320874249	0	0	0.037211646011934	0.126252321720992	0	0	0.0628221782076774	0	0	0.00222042939742337	0.876	-0.0287196549774289	1.15283281351776
TCGA_TCGA-CC-5260	0.0219100396755107	0	0	0.163596466727048	0	0.0886347313705797	0	0	0.129018468323175	0.024915199992427	0	0.0563793967194317	0.0967710859052256	0.0563741754536806	0.0434005779783945	0.230146949952929	0.0213578443140826	0	0.0674950635875165	0	0	0	0.021	0.237867900529028	0.990863142195546
TCGA_TCGA-DD-AAE0	0.0323306490580161	0	0	0.0629833431407932	0	0.0278014592435043	0.0343225164736453	0.0131730502327772	0.124420123878916	0.0687936182623192	0	0.0358640824251698	0	0.387878184763126	0.0459214228007292	0.112177211278925	0	0	0.0543343384420786	0	0	0	0.0679999999999999	0.157718434553827	1.05750613459494
TCGA_TCGA-DD-A116	0.0242207983002568	0	0.0267323658306727	0.0446270949079252	0	0	0.03424728248619	0	0.145724939599994	0.129619069564127	0	0.0246219769253988	0	0.0998021778174564	0.0415912085283927	0.206755798575067	0	0	0.221225985271326	0	0	0.000831302193193299	0.341	0.043734344706366	1.06948007599083
TCGA_TCGA-RC-A7S9	0.016191019763623	0.00353873109448512	0.00856483255935043	0.0715788570159492	0	0.0897200765792201	0.055127890228267	0.0597396177117936	0.131693095105498	0.0948259231844529	0	0.0190632341770649	0	0.0612720480565893	0.13138015293846	0.139502409498501	0.0663203695583612	0	0.0514817425283847	0	0	0	0.699	-0.00730995784826321	1.09632412974529
TCGA_TCGA-FV-A496	0.122054939160246	0	0.156961515045916	0	0	0.189831595134224	0	0	0.050567850389756	0.043621635330441	0	0.0200646710702502	0	0.0140838333926326	0.129695257204406	0.123403486089818	0	0	0.0976897543494506	0	0	0.0520254628328584	0.599	0.00453097015414371	1.06913129228637
TCGA_TCGA-BC-A3KG	0.0181873011386614	0	0.263831609037283	0	0	0.248225110437028	0.0848601685992049	0	0.0677724853417826	0.00200533517650677	0.140756332029475	0	0.0313046206874085	0.034278848499939	0.0554848772819038	0.0139515919062967	0.00360295223599901	0.000611193288545225	0.0154297625055098	0	0.00442519270921388	0.0152726191252425	0.975	-0.0509998244305255	1.09102879758884
TCGA_TCGA-DD-A1EG	0.0142429994728704	0	0.00819056347380809	0.0775136335764435	0	0.0870733335579693	0	0.00952541949828	0.105833142406328	0.096945727551936	0	0.0318366980025719	0	0.257483267213458	0.0942238291276058	0.128530722738425	0.027129632110998	0	0.0614710312693051	0	0	0	0.02	0.249918423013513	0.995763594205518
TCGA_TCGA-DD-A1EL	0.0113837163780615	0	0.0260024948021707	0	0	0.172241121109425	0.0248587574594193	0.0140172686527713	0.0656444507179127	0.0158887985806785	0.0961925122192853	0	0.0196564769512512	0.251900376962145	0.0251503185618293	0.161946815189991	0.0615910772412033	0	0.0367012983934723	0	0.0067788516766519	0.0100456651037307	0.0610000000000001	0.163543533276363	1.03144520310394
TCGA_TCGA-2Y-A9GU	0.0318273056376554	0	0.0572667407884172	0.22771186265451	0	0.0817778824244613	0.0181385899885671	0.0150593165117042	0.0586502529487152	0	0.0908339183567064	0	0.0210329174844136	0	0.0554793477509747	0.218995649570746	0.000574440914993686	0	0.115169494292869	0	0.00748228067526649	0	0.906	-0.0321571704688146	1.0976941121984
TCGA_TCGA-G3-A25V	0.0214657735001188	0	0.00575820452497746	0.0502474419111316	0	0.214464366155424	0.0123697667283622	0	0.0499579211048027	0.0413427287712458	0	0.0415841081470079	0.0402164273769857	0.0833084222912424	0.108231038248624	0.213791766513393	0.0238277702897815	0	0.0897138332929665	0	0	0.00372043114393718	0.104	0.124462979967648	1.03928423161084
TCGA_TCGA-ED-A66Y	0.0305140778081568	0	0.0197526975880242	0	0	0.344208726714167	0.0289720821675356	0	0.0749144884519997	0.00146957714548975	0.0544845817667171	0	0	0.276187068418237	0.0288859591424441	0.0706836384971434	0	0	0.0699271023000853	0	0	0	0.37	0.0366720660054529	1.09134537475862
TCGA_TCGA-DD-AADB	0.0546603643694329	0	0.00507162573739999	0.256453603092308	0	0.0335162203552368	0.0268972126163542	0.0286691796285078	0.168234948871596	0.0584058119801811	0	0.0304973763772107	0	0.161938491928518	0.0557577601483654	0.0597833429217787	0.0331817033633742	0	0.0269323586097364	0	0	0	0.132	0.10944786556426	1.06108169529829
TCGA_TCGA-YA-A8S7	0	0.00236120169855712	0	0.0469052587660595	0	0.0801730586172308	0.00329205324718912	0.0253937365302085	0.0719977950437784	0	0.0220401202193574	0.00595089788235523	0.1937125043348	0.0785374233215445	0.0392382695819224	0.373738458968317	0	0	0.0360914310213365	0	0	0.0205677907673438	0.083	0.13790717880469	1.0509342756667
TCGA_TCGA-GJ-A3OU	0	0.0449593868977406	0	0.0140117473765107	0	0.102253274463396	0.00514562105133681	0	0.0570037983666645	0.0544403100112795	0	0.0393715831884002	0	0.412907211984955	0.0558324839948582	0.120845943190189	0.0446054537737887	0	0.0486231857008802	0	0	0	0	0.638164541258478	0.772492613967217
TCGA_TCGA-BD-A2L6	0.00832471657544512	0	0.00479023154957861	0.125993566408016	0	0.270591037279287	0	0	0.031678061750099	0	0	0.102612428059588	0.0183601784426882	0.0200863258318842	0.10591624267046	0.135583294922387	0.0201704987890981	0	0.14586684562936	0	0	0.010026572092109	0.737	-0.0126135167517715	1.11173268006993
TCGA_TCGA-ED-A627	0.0141123624829852	0	0	0.342318650310116	0	0.152526770305443	0	0	0	0.118310858848061	0	0.0700317745879203	0.0297571536178317	0.0308672024982727	0.0921198007661748	0.101519554455688	0.0064893661785056	0	0.0386056788261815	0	0.00334082712282112	0	0.047	0.181581365588169	1.05818865370089
TCGA_TCGA-ED-A7PX	0.032519706133966	0	0.020645429822126	0.0514019353200545	0	0.112497185173315	0	0.0130891639326616	0.0939222239367894	0	0	0.0559794226365398	0.0118342539754618	0.165771891232471	0.0253087646511709	0.28183665539972	0	0.0424536144452379	0.0709770318864412	0	0	0.0217627214540445	0.097	0.130250446377953	1.04202694494024
TCGA_TCGA-2Y-A9GX	0.00663750432482843	0	0.00116331197144409	0.117059870161169	0	0.297653472631778	0.00248713954170731	0	0.0256708766247716	0	0	0.0312848971843555	0.0149673903445228	0.146582150052653	0.0757880463993361	0.159760623672145	0.0568984229914665	0	0.0640462940998223	0	0	0	0.03	0.210973282212751	1.00793693918625
TCGA_TCGA-DD-A115	0.0108888387561446	0	0	0.110926833819295	0	0.172408426337726	0	0	0.0216706025757181	0.0716239860738221	0	0.0527217010370609	0.0135589230646714	0.120665890855767	0.119036863614105	0.151573962439921	0.00887784825091304	0	0.146046123174856	0	0	0	0.371	0.036610088791501	1.08631847360909
TCGA_TCGA-DD-A73C	0.0299644992339483	0	0.0122582340775373	0.243946258225297	0	0	0	0	0.0645003406625785	0.069049562493003	0.0172150015039332	0.0423253969385209	0.0217373093844039	0	0.0364713220417653	0.334689791770746	0	0	0.125564473533789	0	0	0.00227781013447788	0.734	-0.0122456180059507	1.10434825303318
TCGA_TCGA-MI-A75G	0.0977338309072038	0	0.0757315779156728	0.00186598224272887	0	0.21837623517124	0	0	0.0710014967589476	0.0212044745912594	0	0.054343055197977	0	0.0399823306926908	0.0474295795331072	0.278005709633199	0	0	0.0875569086854782	0	0	0.00676881867049504	0.923	-0.0348364959001214	1.08900570776698
TCGA_TCGA-G3-AAV0	0	0	0.131160620709458	0.253485191707075	0	0.0573498285970304	0.00736997539158889	0.0303655961024801	0.0387085361592271	0.147811709311465	0	0.022566656997669	0	0	0.0722676490025257	0.164036206037926	0	0	0.0748780299835545	0	0	0	0.896	-0.0309099562265601	1.11363511648263
TCGA_TCGA-CC-A8HS	0.125473738081805	0	0.0424673763446413	0.0978363098688037	0	0.16831209180924	0	0.0128969340324056	0.121236927976751	0	0.0295206491408244	0.00661697203926268	0	0.17865263672059	0.0587260895716585	0.111508757349541	0	0	0.0467515170644776	0	0	0	0.582	0.00661011852750767	1.08555538837571
TCGA_TCGA-DD-AACY	0.0465717596253541	0	0.0179416541594371	0.260955408314229	0	0.225100238802115	0.0179686839603449	0.00950368719719333	0.0381851127956505	0	0	0.0621372362940586	0.00246416673562243	0.0810899150565243	0.0531254888808437	0.0560370898992266	0.00429293576173753	0.0144722635185776	0.0906713676248836	0	0.00505770180246881	0.0144252895717321	0.752	-0.014643521567509	1.11913947282428
TCGA_TCGA-CC-A7IE	0.0948808047002687	0	0.0243909198147827	0.221511122325003	0	0	0.0553579642807981	0.0212898072753571	0.0998284521050797	0.0936548991002073	0	0.0301261975216741	0.0211706823826575	0.204478022588506	0.0494291871824938	0.0742915830575138	0.0095903576656574	0	0	0	0	0	0.181	0.0854974630084445	1.06822524295921
TCGA_TCGA-2Y-A9HA	0.0386269565070274	0	0.025319922346346	0	0	0.219045329396602	0.0143109486054953	0	0.0335210653421979	0.0265850728985436	0	0.0786604870107177	0.0549265397563118	0.182410733670827	0.0279749748961612	0.103057234308458	0	0	0.185684670055731	0	0.00987606520558145	0	0.268	0.0575802445962324	1.06528698270962
TCGA_TCGA-G3-A6UC	0.117606923989879	0	0.0751666264871613	0	0	0.06934990205357	0	0	0	0.0271624916672609	0.159676286805446	0.0502660481771234	0.0394121371681073	0.0746494860582957	0.0458627333213548	0.2396624610999	0	0	0.101184903171901	0	0	0	0.751	-0.0145810162344255	1.09733302900347
TCGA_TCGA-CC-A7IH	0.0855563957963127	0	0.0636198267876696	0.127731016713009	0	0.0305859464453764	0	0	0.00402071965053163	0	0.034957651800118	0.0513110038843751	0.0294603204035957	0	0.0267826160060293	0.167607188582995	0	0	0.378367313929988	0	0	0	0.872	-0.0281694322680967	1.11573521251977
TCGA_TCGA-ZP-A9D4	0.0608667927827552	0	0.0504940234677145	0	0	0.301870702705318	0.0445789297170667	0	0.0453464176575252	0.0228119343743722	0.0837838851748248	0	0.0196528685486346	0	0.0504832768213989	0.151558058444739	0	0	0.141594593495355	0	0.000731478187118308	0.0262270386231776	0.891	-0.0302017604921872	1.08804953055853
TCGA_TCGA-MI-A75E	0.00758117207747329	0	0.0107567319337624	0.131769701400007	0	0.350721826528888	0.00274321018089039	0	0.0466694055243865	0.0258909748947179	0	0.034979918703353	0.0384098085897477	0.0637670972983496	0.0721183992492254	0.142949966983486	0.0216487423586815	0	0.0499930442770307	0	0	0	0.341	0.043652306390204	1.08745219697283
TCGA_TCGA-DD-AAD5	0.00724641122876617	0	0	0.025062257158253	0	0.0234542524215438	0.0194348664821784	0	0.0308877032418872	0.0494571316201379	0	0.0362196251974303	0.106823501520649	0.22411890579376	0	0.332403319912495	0	0.112087616574289	0.0328044088486098	0	0	0	0.038	0.195749968857646	1.0373021986066
TCGA_TCGA-DD-A39W	0.0982692844280311	0	0.0560724493124706	0.119868801226722	0	0.0405434365190951	0.0261771370639557	0	0.0742282892377691	0.00274872432924142	0.060279199021199	0.0151663574958222	0.0475373894728968	0.060757248811092	0.0885402172003947	0.20334925546416	0	0	0.102426255687181	0	0	0.00403595472996866	0.448	0.0244857234976239	1.06510268535167
TCGA_TCGA-2Y-A9GT	0.00423507869495291	0	0	0.346550730702926	0	0.193890572763704	0.0024131851114614	0.0368217521968845	0.0947229147913624	0.0147834087031695	0	0.0527086765359057	0.0291292686542099	0	0.0716126987417159	0.123700164235532	0	0	0.029431548868177	0	0	0	0.089	0.134975725127267	1.07570601970148
TCGA_TCGA-ED-A8O6	0	0	0.00866245848945275	0.145283574238976	0	0.131598292746373	0	0	0.226875531116506	0.00322930019196463	0	0.0718703503427649	0	0.0722029557689953	0.0610485418502805	0.186946009800003	0.0288728412783739	0	0.0612575083385062	0	0	0.00215263583780397	0.193	0.0787654705152271	1.06809558926976
TCGA_TCGA-DD-A39X	0	0.00161786151259337	0.00849181000553246	0.0964125453533101	0	0.248619291403721	0	0	0.0267426820409752	0.0914035509122391	0	0.0119187071657461	0	0.129639468910724	0.0352114933846869	0.277404020416244	0.02959998682724	0	0.0429385820669882	0	0	0	0.321	0.0466381417907265	1.08631706015284
TCGA_TCGA-2Y-A9GV	0.0229111656877738	0	0.0633788234890096	0.0495294921510135	0	0.169331300957063	0	0	0.0703245354774302	0.0101892451764704	0	0.0289625861763083	0.00272905043108683	0.0551538067038391	0.034450310951436	0.443773899778598	0	0	0.0491842050338234	0	0	8.15779861477914e-05	0.319	0.0474290124253581	1.08022880920939
TCGA_TCGA-DD-AACJ	0.0287858604951379	0	0.151074587801782	0.0565862680372118	0.00131661049383471	0	0.0708516000434208	0	0.0843978467601189	0	0.182583519188987	0	0.1199840861612	0.190205207346255	0	0.0056351142929474	0.0215428177317163	0	0.0659373629692618	0	0	0.0210991186781269	0.164	0.0951461799461055	1.0433727917608
TCGA_TCGA-DD-AAE6	0.0548262560287506	0	0.45509442106707	0	0.0779066590917996	0	0	0	0.0264229109896548	0.0864668238483265	0	0.0616330615836035	0	0	0	0.0815932641601694	0	0.0261430782243626	0.101913182949963	0	0	0.0280003420562998	0.998	-0.0719454865904557	1.07141805672925
TCGA_TCGA-5C-A9VG	0.0678015887230871	0	0	0.0488241517223978	0	0.158845415122624	0.00159667561219679	0	0.00878065315725461	0.0446472222562801	0	0.0340974728163308	0	0.127551453182776	0.0338159917451872	0.140776737972204	0	0	0.333262637689662	0	0	0	0.436	0.0260652563853079	1.09094105457492
TCGA_TCGA-DD-AADS	0.00719068188819739	0	0.0176725434585858	0.331900544910067	0	0	0.0329087162683641	0.0483306224164736	0.171357225042859	0	0.00836563247320343	0.0320332970363249	0.0530316602569211	0.0176911052511126	0.0478633888849188	0.165410474722694	0	0.0134666185370717	0.0527774888532071	0	0	0	0.118	0.116234322129657	1.05374985379919
TCGA_TCGA-DD-A4NV	0.00468114183041318	0	0	0.0800067727790764	0	0.228740877864588	0	0	0.0712880268464241	0.0283372207768487	0.0189279209264627	0.0283690735035505	0.0327653764098932	0.07603059144259	0.0625369163361068	0.280995348550127	0.00461948789215701	0	0.0799006084133703	0	0	0.00280063642839156	0.552	0.0107114766785859	1.09058409634182
TCGA_TCGA-DD-AACC	0.0561363789421669	0	0.0383960100132207	0.348241446809804	0	0	0.0360819505045751	0.0297467137633469	0.0693903019537043	0.106262438561369	0	0.0622524479214858	0.0181286675194009	0.0350353251898984	0.0717512530078893	0.0867794206805684	0.00726707284417805	0	0.0345305722883923	0	0	0	0.003	0.434364442587311	0.904427838015071
TCGA_TCGA-FV-A4ZQ	0.00446402026869532	0	0.0965400031567872	0.463548797525355	0	0	0.0226949164497255	0.0850338422332555	0.0422685352870838	0.0549541210670027	0	0.0199491158559993	0.0688266790370754	0.0216834907113772	0.0442524488107474	0.0633420927454452	0.00160822917837472	0	0.010833707673076	0	0	0	0.101	0.128711705000681	1.06813457643105
TCGA_TCGA-DD-A73E	0.159009162124277	0	0.0464076290979773	0.022534716474607	0	0.0186222222700025	0	0	0.00909829772455917	0.0181222503057049	0	0.0658006753614208	0	0.0315998140274678	0.0101255570095538	0.110135138573414	0	0.0215344226322971	0.487010114398718	0	0	0	0.638	-0.000524854126688391	1.13703373032532
TCGA_TCGA-DD-AAEA	0.0315021473552875	0	0	0.243484367553662	0	0.0914485011996912	0.0763003355368948	0.0608318418385937	0.0317693690540582	0.151616806629562	0	0.00912098018287345	0	0.0868119068250267	0.0887390136844247	0.082343915748138	0.00967687671057155	0	0.0363539376812162	0	0	0	0.156	0.101640435344859	1.07396477761532
TCGA_TCGA-HP-A5MZ	0.0380221964319135	0	0	0.0529080340448785	0	0.296870879437292	0	0	0.0538441286967627	0.0294245434960699	0	0.0483017485438834	0.00104156621258934	0.0604164950553026	0.0830484965678411	0.211951693425213	0.0239250871012865	0	0.0996661158763281	0	0	0.000579015110639607	0.116	0.116987314831746	1.04412920783726
TCGA_TCGA-MR-A8JO	0.0318827930134582	0	0	0.086179317413362	0	0.24802119656068	0	0.000598704547974488	0.119432449018782	0.112651295550129	0	0.013040092310199	0	0.117260987435843	0.0782114525468577	0.150271499969036	0	0	0.0424502116336798	0	0	0	0.02	0.253765434849062	0.991421746508036
TCGA_TCGA-G3-A25T	0.00612444126538891	0	0	0.0437577110518535	0	0.122613539673813	0	0	0.0556638560196428	0.0649761222793971	0	0.067140045695015	0	0.365360745202193	0.0242751071432005	0.176525256994437	0.00473588377464003	0	0.0605716196280829	0	0	0.00825567127233675	0.005	0.363602872460641	0.950359527232208
TCGA_TCGA-BC-A112	0.0013366886763731	0.0232795189092933	0.0178960990488073	0	0	0.153672103745133	0	0	0.0493295609557892	0	0	0.141729633118575	0.0355092874423865	0.155797972739841	0.0234248624056065	0.148664368475908	0.00643508354534282	0	0.176730180788562	0	0.0452052462057524	0.0209893939426304	0.785	-0.0184616457150328	1.10492047432091
TCGA_TCGA-DD-A73A	0.0134135379398117	0	0	0.148220350726229	0	0.372021127166441	0	0	0.0332913062607457	0.0851620589394448	0	0.0444640781598774	0	0.0482936377387685	0.0418588532436217	0.150323265825481	0.0085604630150058	0.00274015117874907	0.0432011367864965	0	0.00127867073766186	0.00717136228166686	0.483	0.020499870339937	1.11692272330583
TCGA_TCGA-BC-4073	0.0196706902910024	0	0.0145406045515633	0.223507352218244	0	0	0.0779066531107278	0.0340168901684277	0.048028429059719	0.0690925783248093	0	0	0	0.206125909407611	0.0463494253796339	0.159257325934072	0.0179429732296366	0	0.0309765654669706	0	0	0.0525846028575825	0.029	0.213693291495875	1.00783824109892
TCGA_TCGA-DD-A4NJ	0.0689509192557795	0	0.016288376907679	0.0236840253837906	0	0.220993332531305	0.0116604695849764	0	0.0109397221689743	0	0	0.0235048575195192	0.0135769734938413	0.0794494859930773	0.102400052039466	0.198706491681562	0.13620173010051	0	0.0866829412419627	0	0	0.00696062209755601	0.163	0.0960369835568745	1.04442271069437
TCGA_TCGA-ED-A7PY	0.0520346718303066	0	0.00870180591837495	0.171655038706466	0	0.0849750992091074	0	0.0218919081676312	0.0683139099431145	0.0684834616434721	0	0.0635597758074368	0	0.160707378245599	0.060535881899358	0.127485373571663	0.0121968243209948	0	0.0994588707364756	0	0	0	0.709	-0.00896534614056524	1.1037952206169
TCGA_TCGA-DD-A4NQ	0.0418549658785122	0	0.0263950448159041	0.00764875961250354	0	0.0639545492156266	0.00100405653185933	0	0.186369487339382	0.0812497161758527	0.0493306705542853	0	0.0420782297103433	0.232836618951487	0.0251115816818296	0.122047895563707	0	0	0	0.0307365128373352	0	0.0893819111313722	0.348	0.0416680751330833	1.08863806425648
TCGA_TCGA-G3-A25U	0.0123626940236186	0	0.0498912361411155	0.0502769069472485	0	0.076825220671343	0	0.0248385590641389	0.0400512961607436	0.115202309400769	0.0287674130130837	0.0222090555139188	0.111153351908741	0	0.0793097631226221	0.238260924002985	0	0	0.106879625784409	0	0	0.043971644245264	0.714	-0.00996097781961225	1.08991488538857
TCGA_TCGA-BD-A3ER	0.061760727102287	0	0.000107732455597089	0.0169777549553883	0	0.127056266859793	0.0104841468605863	0	0.15693131297981	0.0570427521830674	0	0	0.00282132647992749	0.170827333961376	0.0402582425414009	0.280869361439336	0.0363170310257251	0.00189059920449929	0.00717653903507018	0	0	0.0294788729161354	0.339	0.0441562570035977	1.08490793566665
TCGA_TCGA-BC-A10R	0.00510642812801332	0	0.0418690959988828	0	0.0226638622546252	0.265390359060302	0	0	0.0683593073239974	0	0.0559945998913998	0.0529419050325037	0.0704883686017129	0	0.018400711453165	0.20205259980738	0.0242918948393999	0.0043625686290733	0.142288110373074	0	0	0.0257901886064712	0.972	-0.0499905230655584	1.09919784354041
TCGA_TCGA-DD-AACS	0.14274242512218	0	0.00491261417083161	0.124484420219232	0	0.0531688500993421	0	0.0551514910928002	0.0170892162260203	0.0215346838596567	0	0.063728578425688	0.026326854772057	0.0519277647586666	0.0609182115634925	0.182453036336997	0	0.0628958632894463	0.10347044654313	0	0	0.0291955435204593	0.956	-0.0435993935922224	1.09704498380874
TCGA_TCGA-DD-A1EE	0.0179600515703267	0	0.0592152326521818	0	0.0956007563763585	0	0	0.00387460933615548	0.0481112331912624	0	0.0621579917333722	0.0445525198836777	0.053757391549492	0.271640160380065	0.0043346040594379	0.170660460764193	0.00380322923984703	0	0.120086928075867	0	0.00780057885912008	0.0364442523286427	0.189	0.0824599768065126	1.07047529997236
TCGA_TCGA-CC-A7IL	0.0348113094072369	0	0.122763969073912	0.125632829436246	0	0	0.0177917254435904	0.0195410754915111	0.0705762153734536	0.0294466477110117	0.00663133049564576	0.0212848940854878	0	0.240317345898525	0.02800071556177	0.176693099196844	0	0	0.0526612090123521	0	0.0393305973134525	0.0145170364989613	0.12	0.114850217828731	1.042433821168
TCGA_TCGA-CC-A7IJ	0	0	0	0.379358531134805	0	0	0.0429815569862604	0.0426107281310287	0.0216697514432448	0.0846464830622505	0	0	0.00264842961006913	0	0.086370758876029	0.332411136891952	0	0	0.0036300200844706	0	0	0.00367260377988998	0.178	0.0862777570440442	1.08421986756751
TCGA_TCGA-DD-AADA	0.0921828941623861	0	0	0.17109327295476	0	0.333883707807011	0.00664141793938909	0.0329222612994804	0.0704975501926376	0.0782824459225666	0	0.014646572440654	0	0.0117760213424798	0.045467563576356	0.123086787602585	0	0	0.0195195047596943	0	0	0	0.545	0.0120429013196852	1.12419607054441
TCGA_TCGA-FV-A4ZP	0	0	0	0.295914095490111	0	0	0	0.0555025064861017	0.189626302892598	0	0	0.0368969526615066	0.014115231173324	0.205307127140999	0.0332906810679808	0.127405448373278	0	0	0.0362285919605191	0	0	0.0057130627535817	0.037	0.197142684705818	1.02461388272057
TCGA_TCGA-G3-A7M9	0.120600217904691	0	0.077416023085715	0.0578177737491455	0	0	0.00498332144288323	0.029597418490434	0.0795451441062728	0.0769098626961261	0	0.01341556685041	0	0.420095854081423	0.0133084423337045	0.0169150843208728	0	0	0.0893952909383217	0	0	0	0.136	0.108311571779844	1.07188013564682
TCGA_TCGA-CC-A5UC	0.0528087234677886	0	0.0566386703319599	0.0264809686411529	0	0.0765650180923161	0.0210426168801815	0.0144225012041788	0.107166993520941	0.0765087279247008	0	0.0228332463064927	0	0.211673815180154	0.0692817715515701	0.159220713785033	0.0457020530054687	0	0.0591486334615929	0	0	0.000505546646468221	0.171	0.0912726159741868	1.05174791846334
TCGA_TCGA-EP-A3JL	0.0283341027065654	0	0	0.205733117405523	0	0.0678476152574328	0	0	0.0918184500778113	0.0419101649512965	0	0.0791478822979649	0.00938973107237159	0.0627124633573153	0.126525723733087	0.193536500333924	0.0122887356022081	0	0.0783918527648022	0	0	0.00236366043969758	0.0639999999999999	0.160542224056603	1.03730450489515
TCGA_TCGA-G3-A25Y	0.0298251650151023	0	0	0.0671874543709118	0	0.280371973078848	0	0.0270344876987124	0.0914709636400748	0.0057368134592889	0	0.0152813924642501	0.00298998103608549	0.0543361397219674	0.134899724754438	0.199641824794875	0.000965161384233073	0	0.0893519957925242	0	0	0.000906922788688619	0.223	0.0696913739164451	1.06964671679951
TCGA_TCGA-DD-AADQ	0.0176724277174525	0	0.0158536926380748	0.201743848366876	0	0.0870898688935226	0.0342294834960426	0.0230767314893	0.118227773313403	0.122042147111076	0.0394467284324118	0.0328572397991885	0	0.0720353708492559	0.0422450383159421	0.116479882065313	0	0	0.0683181604667633	0	0	0.00868160704537795	0.602	0.00356624612181447	1.11405165677308
TCGA_TCGA-5C-A9VH	0.0414675736791966	0	0	0.0430321706413867	0	0.350967283811738	0	0	0.140694367477778	0.0302717548795064	0	0.0471782861614029	0	0.0695927605164553	0.0958159982657244	0.105461440422148	0	0	0.0755183641446633	0	0	0	0.799	-0.0200149591257237	1.11653874666843
TCGA_TCGA-UB-AA0V	0.00198254494312006	0	0	0.0730991722709711	0	0.218060863489795	0	0.00272227800460022	0.0276270118370968	0.0309703055548872	0	0.0825533201793113	0.00222237767703938	0.080068031344087	0.0628039570891954	0.294379811203462	0	0	0.0991695022283421	0	0	0.0243408241780919	0.55	0.0110183124987771	1.09701480658783
TCGA_TCGA-DD-A4NE	0.210734628484639	0	0.0570716122858497	0	0	0.133576010298477	0.0284626434534341	0	0.0360454674700708	0.150460719399851	0	0	0.00920752756310492	0	0.0409447672348726	0.243370689324026	0	0	0.0593927359908071	0	0	0.0307331984948676	0.992	-0.0613946175785818	1.10053682326065
TCGA_TCGA-DD-A119	0.0444489727508858	0	0.00165300989375647	0.0666544651199997	0	0.228502170935182	0	0	0.0477500540926491	0.0816242763052869	0	0.051347467438709	0	0.177759951813217	0.0418470888221745	0.18121084377401	0.0169157426916291	0	0.0507970323468075	0	0	0.00948892401569329	0.159	0.0994240790675444	1.06079856731813
TCGA_TCGA-G3-A3CH	0.0290810825874713	0	0	0.100742192976265	0	0.242829069126173	0	0	0.0846254661463019	0.100512948421154	0	0.0540914309802266	0	0	0.0651968208629785	0.228739646605445	0	0	0.0941813422939843	0	0	0	0.594	0.0049457753948913	1.10366107306981
TCGA_TCGA-DD-AACZ	0.0103315940961438	0.00469650670091207	0.0287893830305436	0.122558371537016	0	0.0632493615703516	0.0052422204846617	0.00522492777958511	0.0394830108920549	0.109754722136765	0	0.0446595989814294	0.0507671042201424	0.0981104941716382	0.0309871286496984	0.257911567832157	0.0219217064670696	0	0.106312301449832	0	0	0	0.015	0.269765558093588	0.977298966546108
TCGA_TCGA-WJ-A86L	0.0694066457956256	0	0.0348281911543898	0.00811661117238751	0	0.210109156745327	0.0120334065346124	0.0501894386711692	0.0702520948283788	0.0600539328445538	0	0.0597470667281018	0	0.146019679587573	0.0777113893756868	0.0645776312634302	0	0.000383918891678851	0.0841915545242775	0	0	0.0523792818828072	0.416	0.0288362042829563	1.07693675431821
TCGA_TCGA-CC-A9FS	0.00923854227597922	0	0.0284453991589261	0.0918787061863749	0	0.307641951087688	0	0.0341822811030691	0.0264406612148271	0.0854844673067418	0	0.0750730980950948	0.0364160989194272	0.055832030050321	0.0286364257638579	0.103993162643493	0.0170350583283698	0.00910094173480357	0.090601176131026	0	0	0	0.796	-0.019638847891827	1.11604633031611
TCGA_TCGA-G3-AAV2	0.0862650028792263	0	0	0.115602798518951	0	0	0.00572208691723438	0	0.0168741055010138	0	0.126624946158433	0.00521636726398424	0.0431839014289049	0.0269496163978845	0.0193256523072364	0.297500466589049	0	0	0.256735056038083	0	0	0	0.704	-0.0080607902197412	1.0986874487867
TCGA_TCGA-LG-A9QC	0	0	0.0905260895584977	0	0	0.281218780033691	0	0	0.110953465056033	0.0924831620201945	0.0128694390303357	0.0259942628883319	0.0269834312279334	0.0156070404016357	0.0120641605389023	0.24375694166098	0	0.0397716742738149	0.0364444030962315	0	0.0113271502134184	0	0.952	-0.0411154768645145	1.10007593468637
TCGA_TCGA-ED-A82E	0.00203903956619166	0	0.0379712117544474	0	0	0.347792464703355	0	0.00453828824362515	0.155369537950431	0	0	0.126877275693599	0.0142531112274271	0.0191362900415173	0.00837947372258882	0.157058478408832	0	0.0264140429399322	0.0816720745496688	0	0	0.0184987111983856	0.004	0.381705859208899	0.928183907503143
TCGA_TCGA-DD-A4NK	0.0394714054933956	0	0	0.0845144016546632	0	0.0945926530244716	0	0	0.0365187888554078	0.0274111254001955	0.0775495350904918	0.0138094052054639	0	0.0806878869350851	0.0803600271367863	0.375945875476608	0	0	0.089138895727431	0	0	0	0.717	-0.0106523871339158	1.10766117863928
TCGA_TCGA-DD-AAD3	0.0163310715814442	0	0	0.135085403898641	0	0.279386196424437	0	0.0253079494133198	0.0158216097276487	0	0	0.0239067920924726	0.024235727231529	0.0992157111073881	0.167870664950264	0.0772606487960453	0.0200213633332163	0	0.115556861443594	0	0	0	0.203	0.0751319634852409	1.07645557339591
TCGA_TCGA-DD-AACU	0	2.87815478718776e-05	0.00146533216243437	0.13146029426541	0	0.175963640990519	0	0	0.0781775514620864	0.0904563827267608	0	0.0523653828810339	0	0.0916404156229012	0.0971127605910598	0.12533587617277	0.0689728761106979	0	0.0870207054664547	0	0	0	0.43	0.0266674938537251	1.09120613411563
TCGA_TCGA-KR-A7K8	0.0178941808999382	0	0.0258233865076485	0.399855501003355	0	0	0.0873067148253671	0	0.018749581595159	0.0642879400279409	0	0.0344856194730059	0.0280422556482256	0.0251538852804131	0.0662107963375757	0.122426871215971	0.0162970120761731	0	0.0934662551092274	0	0	0	0.159	0.0996067964272745	1.06820032146588
TCGA_TCGA-DD-AADM	0.00101398686789693	0	0.022707754277889	0.205668904176136	0	0.0665569034211408	0.00173150581494459	0	0.146305041749824	0.0746561336575282	0	0.0683103045265844	0	0.0845303134244578	0.0449664429847997	0.195586075277732	0.00161915178510219	0	0.0863474820359642	0	0	0	0.558	0.0100183239444664	1.10141471154804
TCGA_TCGA-CC-A3MC	0.00485838361071766	0	0.0282406919707873	0.0487522137384147	0	0.110912863136839	0.0395098973804422	0	0.034659720530141	0	0.0966265771179519	0	0	0.342401390325953	0.0825324740264672	0.0721737847075159	0.00011195585364465	0	0.109691150099129	0	0.00627418580537374	0.0232547116966232	0.116	0.117180966428617	1.06424675460966
TCGA_TCGA-G3-A5SL	0.0746208771716829	0	0	0.0252260178182933	0	0.191449302395884	0.0207514903719461	0	0.037516908961628	0.0523816007750112	0.0322927818151383	0.0146358425834873	0.0150802288290745	0.00203171456213244	0.0780127415310161	0.255297311684744	0.0125096939500577	0	0.185364850664965	0	0	0.00282863688493952	0.71	-0.00924065686590424	1.0849611977309
TCGA_TCGA-UB-A7MB	0.0299826792642965	0	0.0361897018664094	0.0135750343104305	0	0.19637426802051	0	0.0222608132300054	0.100170168331227	0.069437608935575	0	0.0801909175456727	0	0.042162158047574	0.0303527983804827	0.189601303294606	0	0.031021500843217	0.0880875872985455	0	0	0.070593460631448	0.946	-0.0393814555634609	1.10254599180175
TCGA_TCGA-DD-A1EB	0.000258204009359531	0	0.0422339449544038	0.269674093849717	0	0.100393948088299	0	0.00700477991563704	0.0758483498915846	0.0714043160959279	0	0.0578687776146463	0.0356546619515047	0	0.0591327463286119	0.225853388317622	0	0	0.0518115291462027	0	0	0.00286125983648409	0.872	-0.0281009856315353	1.12246132349549
TCGA_TCGA-BC-A10Z	0.163860939784196	0	0.121950213896008	0	0	0.0109024720379549	0	0.0581464929420716	0.0523126968190305	0.0870669831937433	0	0.0617572435405046	0	0.0773566086745506	0	0.175553586913663	0	0.114557870239592	0.0369502685735347	0	0	0.0395846233851506	0.926	-0.0355322156773893	1.08403900244668
TCGA_TCGA-BC-A216	0.00947211462186981	0	0.0188521496902261	0.419189261010695	0	0	0.112231779052051	0.020647798728075	0.00965125568861308	0.149228072752238	0	0.0805702233487633	0	0.0291285686339389	0.0235452681142442	0.0245120681210612	0	0	0.0904040714609277	0	0	0.012567368777297	0.314	0.049406091536867	1.1447473784053
TCGA_TCGA-BC-A69H	0	0	0	0.0246337389953611	0	0.105915354638971	0	0.0224081031931349	0.159416526540568	0.0880107865097447	0	0.0172560719828448	0	0.322725027689502	0.0402050856117158	0.160951601520134	0.0301981505360552	0	0.0282795527819693	0	0	0	0.029	0.213066027160446	1.02366320120383
TCGA_TCGA-CC-A9FU	0.0337509250377671	0	0.0573809826306916	0.0775572450065344	0	0.094746308212824	0.00491340107077415	0.0512400233662271	0.107396992662417	0.0843217147605538	0	0.0307985220021725	0	0.177434424576039	0.0570114252825705	0.0746563061461654	0.0135553839053685	0	0.135236345339896	0	0	0	0.598	0.00460315885813548	1.08244923254482
TCGA_TCGA-G3-A7M5	0.0342433540930602	0	0.0144750012923363	0.223925675499072	0	0.109829421753125	0	0.0157172551904036	0.0390497301921561	0.0870543377516572	0	0.056287068753311	0.0119809081512237	0.0528891041033482	0.0324621470400998	0.190171944978564	0	0.00136384404922439	0.0820574676544339	0	0	0.0484927394979842	0.553	0.0106450677802838	1.09945094892336
TCGA_TCGA-BC-A10Y	0.0341666410761946	0	0	0.122077104009468	0	0.184576580212793	0	0	0.128118012173062	0.0856958904443521	0	0.0452138711825058	0.0320061904871738	0.0231721389713952	0.0517408855683921	0.202932424645787	0	0.0378607416687447	0.0524395195601311	0	0	0	0.499	0.0181364430235254	1.09235052201258
TCGA_TCGA-DD-AAVV	0.0215931930328746	0	0.0596310477864236	0.0837932284818004	0	0.116864352054727	0.0325142690693168	0.00212405489813056	0.121258605532591	0.0572129939334365	0	0.0258513047488839	0.00413397103350238	0.138660653179055	0.115480301062095	0.120197596792496	0.0347709599113338	0	0.0659134684833333	0	0	0	0.043	0.187567645465199	1.01009100506529
TCGA_TCGA-DD-A4NP	0.0523572153091041	0	0.027976144126632	0.0539744175563228	0	0.101509722071684	0	0	0.0223324903920904	0.0232705445795012	0	0.0336525395391793	0.0125548691898478	0	0.0033727445151324	0.222621449705696	0	0.00912145233374437	0.430206611075509	0	0	0.00704979960555633	0.55	0.0109183504612821	1.11340676405012
TCGA_TCGA-DD-AADR	0.00277807545215905	0	0.0446600703815294	0.0867713702947594	0	0.339600346872209	0	0	0.0445345687807041	0.158174226167796	0	0.0491454390696579	0	0.0545965450356849	0.0110148178138709	0.139462129684908	0.00149399858983628	0.0115993562264092	0.054337201325625	0	0.00183185430485045	0	0.374	0.0358218293351591	1.10451958352416
TCGA_TCGA-BC-A10Q	0.00709945908301729	0	0.0434958671394437	0.201957602891265	0	0.096681443652786	0.0460454698593584	0.0280262395277941	0.0905868889919772	0	0.0463556570184519	0	0.0295922791948889	0	0.00298119643958359	0.27705186519543	0.00297485297737589	0.0222995376115247	0	0.0568975761576162	0.0224719413313247	0.0254821229281621	0.639	-0.000557960588835102	1.08840176176322
TCGA_TCGA-CC-A8HV	0.00179851625950178	0	0.258919703891377	0.0583687343133238	0	0.0659635908209386	0	0	0.10295414988897	0.123032607111693	0	0.108226669862466	0	0.121381500236892	0.0199585536985378	0	0.0173168834306188	0.00323984848910976	0.11200550042712	0	0.0068337415694515	0	0.602	0.00342754931792161	1.08177475904412
TCGA_TCGA-DD-AAEI	0.0108416262209096	0	0.0195148842193085	0.169173050016864	0	0.0769866776595943	0.0182620371764993	0	0.0367481029494169	0.0961561823648991	0.017540949550025	0	0	0.175881311393887	0.0651830426208084	0.188032309419099	0.00559288625701393	0	0.113500675396591	0	0	0.00658626475508303	0.218	0.0717714257803283	1.06800374694449
TCGA_TCGA-CC-A3MA	0.049266076585995	0	0	0.0995098375858924	0	0	0.0105431215981099	0.0201931070411437	0.04733793623411	0.0667767471949361	0	0.00767929440658841	0	0.474648434193243	0.090475159131383	0.0841159658189137	0	0	0.0419605392852455	0	0.00749378092443936	0	0	0.707155967438501	0.713757528006988
TCGA_TCGA-FV-A3I1	0.0673491905791405	0	0	0.023290285764344	0	0.0791118944987401	0.00472951069470774	0.0599299478634162	0.134114485227395	0	0	0.0306756306615592	0.00493603592081701	0.251198108337777	0.105803510654357	0.15118220537754	0.0421265840103956	0	0.045552610409811	0	0	0	0.042	0.188238599710334	1.02194720223248
TCGA_TCGA-G3-AAV6	0.0577231184995896	0	0.00391497888382058	0.0804172278551203	0	0.0980798977546423	0	0.0181443388714342	0.139130507378983	0.0631799408921721	0	0.0344349060669803	0	0.299440634276256	0.0127654315847513	0.104386587563357	0.00515981508790193	0	0.0832226152849922	0	0	0	0.35	0.0413553587751091	1.09267496456245
TCGA_TCGA-CC-A123	0	0	0.145866264586743	0.145982307522979	0	0.172631835242828	0	0	0.128437318285137	0.0508065335747592	0	0.00341493111753154	0	0.0974807284304495	0.0308900151991214	0.18649650262663	0.0111424879124107	0	0.0184311753905017	0	0	0.00841990011090987	0.378	0.0350590597126324	1.06986120884098
TCGA_TCGA-G3-A5SI	0.0120873265885187	0	0.121781404853955	0	0	0.148388123664111	0	0	0.16310073721979	0	0	0.10951617559503	0.0187336350937377	0.0521846702454589	0.0331377827603319	0.227790440283821	0	0.00886039609427163	0.0830376342295481	0	0.00643396568929449	0.0149477076821308	0.975	-0.0506541416333277	1.09601815362636
TCGA_TCGA-2Y-A9H2	0.0146602234080157	0.000482088299124611	0	0.0824997854337107	0	0.149051885590439	0	0.0552740616461419	0.146157942610426	0	0	0.0505805501228288	0.0192205490201983	0.252816038847333	0.0604269932742167	0.113145591377691	0.0219278455308142	0	0	0.0138425339600452	0	0.0199139108790151	0.02	0.249740811394021	0.997042553644494
TCGA_TCGA-CC-A7II	0.139813779230188	0	0.0186712601150788	0.132560430934754	0	0	0.0126834247693527	0.0170609987649975	0.0696512112242884	0.00449908314817786	0	0.0386978494404246	0	0.183595379069245	0.00415530815277122	0.229682776798835	0	0	0.0328422692134123	0	0.112801972271587	0.00328425686688726	0.031	0.207534448766135	1.00616109315616
TCGA_TCGA-UB-A7MF	0.0181785545358598	0	0.00881462339546273	0.253005192478355	0	0.0695673957881822	0.00759520088099233	0.0128805226398982	0.0928013718180588	0.140956722721645	0	0.0504470420398746	0.0167252849983443	0.010446819551214	0.078140242003178	0.0968372868175766	0.0167994001152916	0	0.126804340216067	0	0	0	0.022	0.230926955001415	1.01116747187115
TCGA_TCGA-DD-AAE2	0.0283831232210321	0	0.0197180983683921	0.22811580963552	0	0.08994092898106	0.0044433803784301	0.0241240783605318	0.0424031951563703	0.154016367818044	0	0.0432314300785778	0	0.00301933694755845	0.140395751034606	0.165273379307609	0.00280558091591631	0	0.0538849364378676	0	0	0.000244603358483778	0.147	0.105620896561287	1.07847887488351
TCGA_TCGA-DD-A1EC	0.0017228209067607	0	0.0183368492006108	0.204565520910931	0	0	0.064923036790624	0.0227775732562483	0.105091483396515	0.191071515420347	0.0111025607578106	0.0192371671549192	0	0.115782429517417	0.0788815515356894	0.113027245126127	0	0	0.0534802460259998	0	0	0	0.002	0.461716508224296	0.886743494818831
TCGA_TCGA-2V-A95S	0.00700418499099174	0	0.00616149960928736	0.330842618570328	0	0	0.0344811471970958	0.0432492868925136	0.159476523183748	0.0331807345831141	0	0.0383859173036826	0	0.166228308035772	0.082018455285173	0.0669770051362961	0.00855895536068374	0	0.0234353638513134	0	0	0	0.021	0.236632018820611	1.00920933102629
TCGA_TCGA-DD-AACE	0.0462959168071223	0	0.135928143466478	0.149420552194394	0	0.103163403597428	0	0.0561676384236675	0.0508079926887197	0.0104974958311827	0	0.0413929356095145	0.0115943182461966	0.0953497225915479	0.0830105044598489	0.139358434861289	0	0	0.0682317156793471	0	0	0.0087812255432641	0.422	0.0280151603811276	1.06389374802913
TCGA_TCGA-ED-A66X	0.0166573624720512	0	0.00152294519623511	0.0380971980395546	0	0.0668318703399071	0	0	0.110225918042375	0.0259621762825145	0	0.0170025251937725	0	0.263314928118273	0.0284918818938271	0.33773583884469	0.0419277425629017	0	0.0518095753841734	0	0	0.000420037629724712	0.053	0.171193383219536	1.05027602906363
TCGA_TCGA-DD-AACW	0.0122361094090636	0	0.026482043413774	0.0433805362072311	0	0.260701295575074	0.000266733398864894	0	0.111228817558667	0.0859204153163434	0	0.00124322875948076	0	0.0480881293894342	0.0284319597590821	0.296324955834068	0.010696302795874	0	0.0749994725830426	0	0	0	0.785	-0.0185094895292417	1.10006422469473
TCGA_TCGA-DD-AAD0	0.0328687288413881	0	0.0484101766034546	0.0626374749539352	0	0.0603065047342212	0	0.00925332942203586	0.0660436438734695	0.133054212840178	0	0.120338827172929	0	0.172439726070752	0.0490125597572302	0.0765461652359296	0.00686897910646703	0	0.142890813645266	0	0.00274793948105146	0.0165809182616924	0.396	0.0320892110489118	1.09380976440858
TCGA_TCGA-DD-A4NL	0.033255342438963	0	0	0.0442404405462927	0	0.303060746151778	0	0	0.0139479068021378	0.0828109600484294	0	0.0322557890355038	0	0.0313031469656369	0.0274909615588365	0.316471598270158	0	0	0.103472747862907	0	0	0.0116903603193574	0.77	-0.0168410756003728	1.1039756759805
TCGA_TCGA-DD-A4NA	0.0372927521655571	0	0.032680931410341	0.0287830360534954	0	0.182536297481673	0	0.0300518574220955	0.0677462611495689	0	0.0144177411304797	0.0594384810007347	0.0116137420779191	0.153746362939741	0.0285641867708355	0.312253839154492	0	0.00213379963482138	0.0268111679621895	0	0	0.0119295436460562	0.117	0.116688802772067	1.0518570680496
TCGA_TCGA-T1-A6J8	0.0190161466475539	0	0.0464861174644777	0.123957143901335	0.0142842471345749	0.000820822734477939	0	0	0.0351608954418084	0	0	0.0617692108813144	0.0621628737659429	0.184091687746343	0.0880655302599912	0.0901522880533505	0.0438109955538106	0	0.197578077364414	0	0.0073735976793482	0.025270365371257	0.221	0.0703803491316106	1.06156785867122
TCGA_TCGA-ED-A459	0.00132257876918035	0.00141363780035743	0.088560291575906	0	0	0.268137172741866	0.0402829218860284	0.00893445675128094	0.0390723717454852	0.027410921707239	0.0242673226234774	0	0	0.200487548401283	0.0435011183308624	0.12174058411831	0.0120604679527688	0	0.091856068504506	0	0.00275676007069677	0.0281957770207526	0.582	0.00661246078063169	1.08032985039362
TCGA_TCGA-DD-AAD8	0.00868576046936178	0	0.0515296593191265	0.075736516400383	0	0.163462526362674	0	0.00305728177689951	0	0.200112410435167	0	0.0483045297252473	0	0.0695161419478655	0.0431341870860361	0.253634040282081	0	0.0286420771991303	0.0541848689960284	0	0	0	0.708	-0.00859903869869806	1.10914951722546
TCGA_TCGA-XR-A8TD	0.0349457810226922	0	0.0230932381496777	0.317268511837522	0	0	0.0746816025439195	0.0168118750769227	0	0.13007496416812	0	0.00745859140931736	0	0.16202984470367	0.0527569841321964	0.135725526693537	0.00277826276025139	0	0.0347212086441241	0	0	0.00765360885805057	0.014	0.282506433309002	0.980630181090222
TCGA_TCGA-2Y-A9H7	0.0230486531847497	0	0	0.0577753804904064	0	0.489100666535876	0	0	0.0415532635523446	0	0	0.0420851302439159	0.0575711400659288	0	0.0414394385638061	0.176409439040741	0.0152445852500055	0	0.0295647831117121	0	7.36228522527177e-05	0.0261338971082609	0.725	-0.0115994086290218	1.11878638519698
TCGA_TCGA-RG-A7D4	0.000409927505871426	0.00909694396577926	0.123724897290197	0.313440891801948	0	0	0.0244351975424374	0.061758416278527	0.111222698085085	0.0680269781749726	0	0.0459735095277478	0.0150646368719272	0.126182909929703	0.0296227360449121	0.0372858069886365	0.00139194992546528	0	0.0323625000667902	0	0	0	0.02	0.248514909334201	0.994441880941809
TCGA_TCGA-ES-A2HT	0	0	0.0487648291497429	0.0605595064527302	0	0.160939451690407	0	0.0125197566273452	0.120936693545296	0.108681259741053	0	0.0592436435861961	0	0.0927423237218273	0.0799812802709768	0.199442415793325	0	0.00193822261693637	0.0333997820419835	0	0	0.0208508347621804	0.397	0.0318750990814131	1.08636870415834
TCGA_TCGA-QA-A7B7	0.118796809251758	0	0.0408295830734492	0.0961258649847915	0	0.223844271468111	0.0467109843448001	0.0841348157243573	0.0310380585402932	0.000570831524362303	0.0742927723625417	0	0	0.0365682686330293	0.0286613363470513	0	0	0.0296835001118847	0.0246295825569918	0	0	0.164113321076578	0.402	0.0311145043836345	1.09093893122401
TCGA_TCGA-XR-A8TG	0.0729111505194266	0	0.0855488523845649	0.00876329429726257	0	0.214866642519337	0	0	0.0802075780850692	0.0374335113502714	0	0.0506173078701381	0	0.0610800021679555	0.0972523737423222	0.144465514159219	0	0	0.0633140385318177	0.0608352746409471	0	0.0227044597316689	0.786	-0.0186513672764557	1.08861919784525
TCGA_TCGA-DD-AAC9	0.0778023987933524	0	0.0693505449873886	0.0995213868007893	0	0.206516614992274	0.020923615278982	0	0.0609657696167074	0.0412356442212102	0	0.0278207855984319	0.0186917136586845	0.108236609082372	0.0577029708004806	0.179410493043072	0	0	0.0318214531262544	0	0	0	0.167	0.0927298430946989	1.04742971302346
TCGA_TCGA-DD-A3A7	0.0185967602815906	0	0.0232773623047973	0.177642572137821	0	0.143127175947596	0	0	0.113811767953682	0.138855215584408	0	0.0719544447208323	0	0.0782702818552848	0.0412302550618787	0.101194826124399	0	0	0.0759286575822337	0	0	0.0161106804454763	0.532	0.0138971400122096	1.1140960301047
TCGA_TCGA-MR-A520	0.0323001791374897	0	0.0172075320478048	0.095453451518996	0	0.25941602644366	0	0	0.0297261489302643	0.0284614056766583	0.0405151987111523	0.0360976884593952	0.0076778022353588	0.0588780467183223	0.0358446646272047	0.238913245932347	0.00723167169035151	0	0.112276937870995	0	0	0	0.72	-0.0112195801975652	1.09662317958869
TCGA_TCGA-ZS-A9CG	0.122577117860424	0	0.00187509319518419	0.0727415695409998	0	0.0850744923935784	0.0145137915177916	0	0	0.0745292338947155	0	0.0463687881096906	0.01831607916957	0.0195479879276553	0.0804556313202364	0.247031532505851	0	0	0.216968682564303	0	0	0	0.662	-0.00325849480542816	1.08890107033891
TCGA_TCGA-EP-A2KC	0.0384148510181056	0	0	0	0	0.232392203314166	0	0.0237807654634587	0.0261384904286589	0.0574604373038498	0	0.0323969025820463	0	0.14338758251381	0.167869118243244	0.104837612691881	0.0110025888713081	0	0.149858255502625	0	0	0.0124611920668456	0.221	0.0703394248977323	1.07264505446186
TCGA_TCGA-DD-A73F	0.00375205476711544	0	0	0.324353439146454	0	0.101055810143113	0	0.046471837784221	0.0749709681985077	0.0813301382928278	0	0.0551125816388806	0.00829388382569239	0.0758321623095633	0.0572933083212439	0.133615189901214	0.00428404095222336	0	0.0336345847189443	0	0	0	0.03	0.212527842717366	1.02863663099766
TCGA_TCGA-DD-AADP	0.100063443133792	0	0	0.0983749912401878	0	0.277909146324724	0.0400335353439491	0	0.0595420752433375	0.0127213375964732	0.0105749792685867	0.0101355961656067	0	0.0753975492612991	0.105553738570029	0.104504857823149	0.0269834877799292	0	0.0445389421630222	0	0	0.0336663200859151	0.599	0.00448153839675465	1.09209590637231
TCGA_TCGA-GJ-A6C0	0	0.00311995724763354	0	0.00764509956314064	0	0.0542486969178336	0.00776439770119063	0.0311456738183577	0.0470286286523095	0.0762479640680665	0	0.0332365671872367	0	0.484677606143388	0.033976012262592	0.143913006981989	0	0	0.057957752714612	0	0	0.0190386367416504	0.016	0.268035289036265	1.02718748492849
TCGA_TCGA-DD-AAVW	0.00499279253635428	0	0	0.0456268162750302	0	0.470376943139644	0	0	0.0635902240110844	0	0	0.0382938890523735	0	0.0123128012963492	0.019634381268917	0.20142254007921	0.101529054006479	0	0.0422205583345578	0	0	0	0.403	0.0309790065793404	1.09607131535672
TCGA_TCGA-2Y-A9H9	0	0	0.148906448458376	0.10467753227384	0	0.0869542310837282	0	0.000102007981945401	0.066466235562843	0.0495624549339558	0	0.0535933686033309	0.00298176175498319	0.0588455493307799	0.0579362391637278	0.273323181186573	0	0	0.095951808673389	0	0	0.000699180992527847	0.68	-0.00553053470962195	1.07839829374818
TCGA_TCGA-G3-AAV1	0.0878322432524472	0	0	0	0	0.183860224476371	0	0	0.0836674255349941	0.0774136987587656	0	0.0189985385705978	0.00639867158100584	0.0816073400953027	0.0472865009216918	0.24632707340599	0.119255291541245	0	0.0201527718075327	0	0.0270824586743113	0.000117761379744975	0.51	0.0168167440160974	1.07979231448379
TCGA_TCGA-G3-A25X	0	0	0	0.162720519106657	0	0	0.00778593290752494	0	0.15242710284709	0.196691053288687	0	0.0288063320887239	0	0.118822747328114	0.0478686643641263	0.165050683452796	0.034767299256592	0	0.0351991235215065	0	0	0.0498605418381816	0.018	0.262164010057617	0.991022969943202
TCGA_TCGA-CC-5258	0.0160709980341866	0	0.0831606737994426	0.0720856183169203	0	0.0800102472609035	0.000943410357247561	0	0.149471274212262	0.0611784299507137	0	0.0180972898460277	0	0.449352942042443	0.0322997490725616	0.0281241310403876	0	0	0	0.00920523606690445	0	0	0.04	0.190032486649587	1.04741217178648
TCGA_TCGA-FV-A2QR	0.0494411969039229	0	0.076776748341871	0.130325649395546	0	0	0.00192985208740869	0.0363413126919457	0.0473993866041758	0.00890133586135259	0.00545893479617147	0.027143706278754	0.00158943470850548	0.208715457879179	0.142690620180714	0.115994967461659	0	0	0.112812901649081	0	0	0.0344784951597143	0.149	0.104071004654427	1.05252901844931
TCGA_TCGA-DD-A4NO	0.010878939550542	0	0	0.0902194062172217	0	0.158869801716414	0.0108452650888326	0	0.0611319872295617	0.0611200954003862	0	0.0164674986418608	0	0.0361484927572088	0.109315836154544	0.187530503781893	0.0305982357814645	0	0.219867548053865	0	0	0.00700638962620547	0.65	-0.00198630821079741	1.09114983237524
TCGA_TCGA-DD-AAD1	0.0479986374491569	0.0510088575230134	0	0.168434163884252	0	0.366354831661612	0	0	0.0410878985200839	0	0	0.0723543897466318	0.00287106614013278	0.0366442049593699	0.0322445955992089	0.08761212170382	0.00328278541391029	0.00123983659532647	0.0854327386379627	0	0	0.00343387216551904	0.199	0.0770917186280715	1.08501503673834
TCGA_TCGA-DD-AADW	0.0588984838944224	0	0	0.0614700020600443	0	0.199531542392568	0	0.0469798905065593	0.0382148121570939	0.0259428755071304	0	0.0452064105973541	0	0.139009073498433	0.0653873112552232	0.213619283173011	0	0	0.10574031495816	0	0	0	0.476	0.0217494314758959	1.08288639847668
TCGA_TCGA-DD-AACB	0	0.00425326547541913	0.0872300681968022	0.30973207363214	0	0	0.0545375338087153	0.0249081524572254	0.0913937746724012	0.0855362803701028	0	0.0345564463023202	0.0185226925329537	0.0302039135180556	0.0664143187726544	0.137597910696344	0.00417786410676244	0	0.0509357054581037	0	0	0	0.132	0.110099054265332	1.05499805580041
TCGA_TCGA-DD-A118	0.00846573901176569	0	0.0351049399847506	0	0	0.33263675332059	0	0.00782244138419068	0.0480917770042313	0	0.0102429034398156	0.0538505991954537	0.0219721854579455	0.0660658834229488	0.015720064006062	0.219829930622418	0.00917878594116176	5.81227099793563e-05	0.147309033984388	0	0	0.023650840514299	0.717	-0.010765554253184	1.08969027219189
TCGA_TCGA-DD-AACX	0.0576932699031152	0	0.0638125327334222	0.164952750489778	0	0	0.0759825012846713	0	0.0322532825145278	0.112255682907808	0.00391783601488244	0	0.0849615010820099	0.0935073037341043	0.110344002591882	0.0504576136866216	0.021068993911277	0	0.1287927291459	0	0	0	0.36	0.0393329883457375	1.06428167230275
TCGA_TCGA-DD-AADG	0.0640873298627976	0	0.0983201648825333	0.332300451826488	0	0	0	0	0.0242546408029517	0.0454881983969704	0	0.0823929897961755	0.0335057778678837	0	0.0393078234544363	0.0942220445118876	0	0.0140844152297693	0.164888803565175	0	0.00714735980293106	0	0.891	-0.0301930632140254	1.1133539580584
TCGA_TCGA-G3-A25Z	0	0	0.115634246057474	0.0326539853711526	0	0.0737801292604162	0.000649897446449403	0.0158465707561358	0.0951943539925997	0.0425719183923271	0	0	0	0.0759248049448304	0.0627165415541991	0.340125037136029	0.0824679941479433	0	0.0468310871222623	0	0	0.0156034338181808	0.311	0.0497675695095651	1.0660641060743
GSE76427_GSM2011285	0	0.082976414899639	0	0.0034144985215055	0	0.247542445907713	0	0.018451981624936	0.0213911508910966	0	0.0452374937692201	0.0367954533419235	0	0.144576950923914	0.0203143480698939	0.0593948723802638	0.233758304246057	0.0854109235209132	0	0.000735161902924913	0	0	0.776	-0.0174912923752323	1.10217897529339
GSE76427_GSM2011286	0.0172580208846354	0	0.00536597059719823	0.122870333890809	0	0.252860379554278	0	0	0.0804066834488314	0.0357478172847367	0	0.0727062382823716	0.0161847157408336	0	0.0546061042291028	0.229558569839609	0.102714634004726	0	0.00972053224286818	0	0	0	0.291	0.0521008934410139	1.08227878163868
GSE76427_GSM2011287	0.168435423231124	0	0	0.242781020206857	0	0.12715218767425	0	0	0.00877107855299205	0	0	0.0531990600696296	0.0444403096189884	0	0.0423331886537069	0.246693594555339	0.0476823986220362	0	0	0.0140497640009923	0	0.00446197481408417	0.938	-0.0379362001944997	1.11375615093786
GSE76427_GSM2011288	0.0168559712569817	0	0.0637821580767861	0.0901985734434329	0	0.262609865257942	0.038373794271887	0.00812081040316923	0.0458553834821183	0.00921936509388637	0.017519068399835	0	0.00303052902976409	0.0838331165958285	0.0251043103725622	0.154847047802315	0.0317417621325066	0	0.0725055549138978	0	0.0291563396937391	0.0472463497733475	0.478	0.0214275821110517	1.0698389776724
GSE76427_GSM2011289	0.0675173993086749	0	0.0662535767795332	0.0799439428960537	0	0.112894798735845	0.0032897353447624	0.0257004146953022	0.0282153483402719	0.0927929356770757	0.032386945600798	0.00156402496937102	0	0.0470031862522953	0.113662436602467	0.278772112453345	0.0432320647889399	0	0	0	0	0.00677107755526428	0.373	0.0363482006831673	1.07688954937157
GSE76427_GSM2011290	0.0515324003591764	0	0.0604599379534772	0.146954584149786	0	0.105799614658731	0	0.0152380187791134	0.128445461055221	0.0639125143324171	0	0.0499383655451247	0.0157346621909283	0.0795435234481585	0.0475917912176637	0.0513171205048923	0.053039316647973	0	0.130492689157338	0	0	0	0.101	0.128777801524157	1.0329368374206
GSE76427_GSM2011291	7.73533901418338e-05	0.00523742640741411	0.0358739934913116	0.270975453814606	0	0.0505593599898379	0.0228025168466602	0.0354614563196919	0.127522959372591	0.00608607648070922	0	0.0344068582203247	0.0044410267233071	0.142532237456752	0.0456432997981591	0.0990723349398084	0.0315964585956445	0	0.0675577956916002	0	0	0.0201533924614396	0.003	0.423184167675693	0.905438712608231
GSE76427_GSM2011292	0	0	0	0.129619281991143	0	0.121492605381282	0	0	0.123574969692582	0	0	0.0926667023183476	0	0.353494864901387	0	0.124276220667215	0	0	0.0548753550480439	0	0	0	0.071	0.153632583427246	1.06352667539086
GSE76427_GSM2011293	0.0993032390482049	0	0.0841364063545286	0.0200894890875577	0	0.252756490033378	0.0127384426034091	0	0	0	0.110554728112285	0.00686689860175666	0.106084461103981	0	0.076735151935203	0.170062122470451	0	0.0241018281125496	0.0104574887599106	0	0.0261132537767857	0	0.912	-0.0334022828292896	1.08905917416913
GSE76427_GSM2011294	0	0.024244267856043	0.036485110986047	0.0847541709344777	0	0.263503121425477	0	0	0.106538346330947	0	0	0.0967227880832654	0.0170312158057275	0.155546799981404	0.0363596799737765	0.0982196061238901	0.0282317412499548	0	0.0425320783572691	0	0	0.00983107289172115	0.434	0.026296472542976	1.09073571628576
GSE76427_GSM2011295	0.00489478231233366	0	0.036590238215385	0.164809667825884	0	0.275713860536997	0	0	0.0262573037057113	0	0	0.0724678327292474	0.0098167336069059	0	0	0.164973329671435	0.145198542746546	0.0027054274769604	0	0.0640183752990425	0	0.0325539058735517	0.899	-0.0315150242882817	1.11545049703987
GSE76427_GSM2011296	0.0806805420138037	0	0.0689706981317413	0	0	0.273895503410944	0	0.0311071014543291	0.0100123199218426	0	0	0.0810842799144077	0	0.175993414247316	0.0517857399757862	0.111484020295024	0.0665033082716601	0	0.0284396654453687	0	0	0.0200434069177771	0.821	-0.0218954482658521	1.09595264708597
GSE76427_GSM2011297	0.0279618350559351	0.0246082269108658	0	0.0643155901175035	0	0.311798793942914	0.010106603271644	0	0.0779239954173523	0.0183955564728537	0	0	0.010897928296224	0.239611378703345	0.0763977850228152	0.0711051182560494	0.021884256411414	0	0.025728410901573	0	0	0.0192645212195108	0.266	0.0588290678037551	1.08300075063554
GSE76427_GSM2011298	0.0318494919505449	0	0.0103664456214022	0.416312746924547	0	0.00726460664533798	0.14067970416722	0.0239096425983253	0.135872056462081	0.109572481852254	0	0	0	0.0595172132321345	0.0220844204743877	0.0258989960520641	0	0	0.0162183599141573	0	0	0.000453834105543634	0.051	0.17398694139332	1.0605760245527
GSE76427_GSM2011299	0	0	0.0134751437453784	0	0	0.405246296292432	0.00733914301738536	0.0188966796621046	0.074356155387099	0	0	0	0.0641169057419729	0	0	0.337948535016858	0	0.0385793384124843	0	0.0400418027242863	0	0	0.371	0.0365805880122043	1.0874340137611
GSE76427_GSM2011300	0.12482852187729	0	0	0.0827504656142925	0	0.114780315474053	0	0.012015537974088	0.234795935392951	0	0.0277837930995065	0.0205323191548106	0.0300778607217296	0.159359001083268	0.0893310359201778	0.076677018774709	0	0	0.0270681949131247	0	0	0	0.806	-0.0204793717217736	1.10519009220441
GSE76427_GSM2011301	0.0282115387726321	0.0147502875889148	0	0	0	0.314467980925269	0	0	0.0664462047169463	0	0	0.0572908751620348	0.0676886993622127	0	0.0342353829399559	0.239298827664271	0.0434873595699155	0.0114593539724095	0.0844525568821724	0	0.0382109324432659	0	0.601	0.00382515901922278	1.07995503258961
GSE76427_GSM2011302	0.0327492426030401	0	0.00269111695465324	0.220768033424733	0	0.0595299431785212	0.0493993081723611	0.026256842910382	0.0966943682476989	0.0490528440339751	0	0.0574364217572984	0.0135974469135034	0.141653738957708	0.0275694012686628	0.112994660226998	0	0	0.109606631350465	0	0	0	0.108	0.121278675742596	1.048610255454
GSE76427_GSM2011303	0.104439593968064	0	0.003387262731987	0.0587076415041578	0	0.223821018647685	0	0	0	0	0.00729112563686037	0.0648185633263059	0.0221842789660205	0	0.0101923874959606	0.286985040876277	0.0901553750571246	0.00339719252546295	0.12398769972058	0	0.00063281954351423	0	0.794	-0.0193752275359306	1.09026730636124
GSE76427_GSM2011304	0.122454719761875	0	0	0.155769878625811	0	0.148752662905698	0.0743064740579066	0	0.0542937660304962	0	0	0.0468702396421551	0.00974537403792951	0.0675344192403657	0.0504909930351493	0.117381126484952	0.138660831708288	0	0.0105735806293356	0	0	0.00316593384003824	0.899	-0.0315914740135704	1.09883784742685
GSE76427_GSM2011305	0	0	0.0496764366895256	0.243892382952835	0	0	0.00112231529739827	0.0507727709872207	0.108310695740607	0.0178916746865043	0	0.0430642640618205	0	0.167851021795033	0.0609122962806695	0.114830873654208	0.0522626136208108	0	0.0738779511214405	0	0	0.0155347031119273	0.005	0.358236236190647	0.936411122863579
GSE76427_GSM2011306	0.0251452414046375	0	0.0150163218948565	0.145422406012046	0	0.19906716648144	0	0.0362230188295182	0.0413826903289676	0.11260596758691	0	0.0798897763511323	0	0.154344844952407	0.11959786878597	0	0.0169621915321015	0	0.0543425058400128	0	0	0	0.345	0.0425756905446092	1.11021645278754
GSE76427_GSM2011307	0.0840283089609282	0	0	0.0559255807189085	0	0.356253707083215	0	0.0163901081614733	0.0396639449089298	0	0	0.0758987135132168	0.0393777935480229	0	0.0341470722162593	0.157769580925036	0.0288302774234019	0	0.111714912540608	0	0	0	0.762	-0.0159593716739386	1.10153538754004
GSE76427_GSM2011308	0.067417562373228	0	0.141420102897009	0.0625791392415634	0	0.273640767268426	0	0.00447705489780422	0.0279468023934536	0.00339137960623618	0.0521096232168426	0	0.0426355182776956	0	0.15519846031688	0.0916082937514791	0.0351869914569621	0	0.0164427866988236	0	0	0.0259455176035964	0.578	0.0069991528244363	1.0836828265978
GSE76427_GSM2011309	0.132826596745551	0	0	0.220829789131216	0	0	0.0104660079395664	0	0.113310171455261	0	0.126369190513144	0	0.0480525388447772	0.137084069073754	0.11939781742245	0.0235566225560775	0.0400174669157986	0	0.027553803093068	0	0	0.000535926309336012	0.26	0.0603937123408729	1.07863120523438
GSE76427_GSM2011310	0.0866665344222795	0	0.0810100434791902	0.0779371235065518	0	0.146143148423408	0	0	0.102043634783522	0.0524795045958399	0	0.076552432242992	0.000609263514028082	0.125089068728845	0.0822394251209165	0.0410727791347278	0.00257946493472733	0.0616297405891388	0.0565400015984115	0	0.00740783492542191	0	0.814	-0.0211104681626144	1.09795603321685
GSE76427_GSM2011311	0.00436619446169234	0	0	0.163410772711214	0	0.252560598886548	0	0	0.0619505386838792	0	0.00450562811209736	0.0255801774174234	0.0128048987735255	0.226068144314914	0.0358260929571935	0.116745889048059	0.012937287224189	0	0.0832437774092644	0	0	0	0.19	0.0813478041555317	1.07422139448235
GSE76427_GSM2011312	0.0390050201683474	0	0	0.0729195463718238	0	0.197971288708095	0	0.0312357244400272	0.0276527148725709	0	0.0375601326592082	0.0233388422580011	0.0934475630502648	0.050096108036917	0.137863738192338	0.201788780007632	0.0241830770084699	0	0.0629374642263042	0	0	0	0.483	0.0203826811650525	1.0839834755188
GSE76427_GSM2011313	0	0	0.110014366247946	0.309463915977158	0	0.0641778135965975	0.0374594248080503	0.0301849250862658	0.0855421816995027	0.0758926495726709	0	0.0402590967445184	0	0.14281521024586	0.0366713860382234	0.0409205253327007	0.00110025563027153	0	0.0254982490202345	0	0	0	0.02	0.251105093527572	0.996959547178989
GSE76427_GSM2011314	0.0114164265060814	0	0.0648927866229481	0.0990419557278367	0	0.214417874252524	0	0	0.116239123608971	0.0903762290824009	0	0.0552770499165941	0.0118769711410723	0.0515973061162106	0.0841238124761799	0.0710107165443295	0.0524306645842547	0	0.0772990834205965	0	0	0	0.384	0.033706303808543	1.08216438061182
GSE76427_GSM2011315	0.0281065554198875	0	0.0502824920258771	0.151691618408971	0	0.24764475359824	0	0.00656158121682317	0.0330928920028435	0.102916622334467	0.0483914151715438	0	0.0364464191027318	0.123709081875872	0.0828045533123653	0.0409006685216699	0	0.0159105194735798	0	0.0212996052493955	0	0.0102412222857325	0.361	0.0390264714190503	1.09559754548922
GSE76427_GSM2011316	0.0773446388993075	0	0.0259790841269439	0.174961532150309	0	0.0815646571300935	0.00922613864587947	0.0606941341962273	0.0495735192269325	0	0.0217930027190527	0.0525791244513391	0	0.203055408342409	0.147206456865417	0.0296401660695058	0	0	0.0341272714158998	0	0	0.0322548657606842	0.175	0.0888033648137345	1.07230264173026
GSE76427_GSM2011317	0.037910487711668	0	0	0.0324289871478748	0	0.0819175373236214	0	0.00224862768676016	0.0627558889387212	0.0568294345964301	0	0.0210421047976676	0	0.43611829926844	0.0687208942023443	0.121216856194036	0.0126998584114138	0	0.0661110237210226	0	0	0	0.004	0.399993664405324	0.932742019087173
GSE76427_GSM2011318	0.0279637221086276	0	0	0.0847944989271902	0	0.158798561493025	0	0.0181469423871366	0.114805820584646	0.0311053320209856	0.0480854159999463	0	0.0162714068535592	0.332131978598751	0.0560401445972412	0.0750046417093713	0	0	0.0352678382225725	0	0	0.00158369649694707	0.05	0.1772489849256	1.03779597059694
GSE76427_GSM2011319	0.106585871476252	0	0.0115520397966333	0.055129950018354	0	0.18536103784983	0	0.0568940836666269	0.0250845676897607	0	0.0360527943682928	0.0145935631970286	0.035769872444564	0.112528430408804	0.0915164599249434	0.168831528468726	0.00105965620111069	0	0.0905843786015517	0	0	0.008455765887522	0.201	0.0763933966329931	1.05201584907883
GSE76427_GSM2011320	0.0404136993979315	0	0.000289455136382404	0.333277746973324	0	0.011296930098276	0.0331267714313388	0.0921298948982925	0.0872634421101978	0.0415155433325633	0	0.0483289291887923	0	0.116286934015347	0.0656435843009715	0.00895030255058121	0	0	0.121476766566001	0	0	0	0.168	0.0922389867568438	1.07797182242425
GSE76427_GSM2011321	0.0561937621847257	0	0.00867193590749143	0.05837284915174	0	0.094444134871644	0	0.00635605785303439	0.116369598300617	0	0	0.0327878108369592	0.0311958673366481	0.130781878935574	0.0588931136939978	0.194371301553863	0.12853029653563	0	0.0830313928380742	0	0	0	0.145	0.106444244388009	1.04140597555349
GSE76427_GSM2011322	0.0117121152696498	0.0228025797594754	0	0.204820575182344	0	0.095304449814313	0.00140827928851666	0.0207094197013833	0.0596850223030835	0	0	0.0856829947954232	0.0255589739496399	0.142891408450411	0.0844208493042083	0.17382160886154	0.0141456065164057	0	0.0570361168036074	0	0	0	0.304	0.0506305209391794	1.08285634522412
GSE76427_GSM2011323	0.0290151002052741	0	0	0.180648810664736	0	0.249948824356823	0	0	0.174410886098463	0	0.00103868800516172	0.0444068510440678	0.0150662038999424	0.130403383544893	0.0560218155090159	0.0185848356491055	0.0330148061891754	0	0.0448776471821176	0	0.0184542653619944	0.0041078822892305	0.496	0.0187653933139141	1.106076085144
GSE76427_GSM2011324	0.0780454030269107	0	0.000337997869740285	0.0884863072597923	0	0.108609604773058	0	0.0340668774559381	0.093859788324824	0	0.00354000762138616	0.0446100232999445	0.0610250664565239	0.174543421573519	0.0762505586258285	0.183439697220925	0.0190963996052435	0	0.0305757258584672	0	0.00329160704211909	0.000221513985779442	0.053	0.171686209419024	1.02160188992996
GSE76427_GSM2011325	0.0596845348442175	0	0.0093194044531633	0.234436114811388	0	0.0297549914353519	0	0.0538588216555988	0.0409894443431878	0	0.0036727371006915	0.0424180954427852	0.00431079962261126	0.0837936219495012	0.0568888456626631	0.307270330071843	0	0	0.0392603897739428	0	0	0.0343418688330547	0.416	0.0289462792110778	1.08600049679704
GSE76427_GSM2011326	0.0869119202678122	0	0	0.124601319509745	0	0.211440488282419	0.000407249478478108	0.0115703487855294	0.0233085024441724	0.0303349876171383	0.023714471928492	0.00855732141511167	0.039718844665287	0	0.104246220010184	0.223537809624891	0.021253515733256	0	0.0903970002374846	0	0	0	0.771	-0.0170775600748003	1.09502065024804
GSE76427_GSM2011327	0	0	0.154372340298642	0.0154114358035424	0	0.0704928727296978	0	0.100092522824668	0	0.100931398414939	0	0.0633813177088446	0.0043267114993141	0.0674673924093819	0.0845440387833697	0.24789999987873	0	0.0127376160010081	0.0606299838615001	0	0	0.0177123697863622	0.582	0.00660589145749016	1.07681404035832
GSE76427_GSM2011328	0.0484572728140163	0	0.0312033522608197	0.0833536511196649	0	0.237563710063648	0.0236953455428426	0.0075332514413755	0.0143859921833145	0.00925986948384733	0	0.0122600327781898	0.052508064305765	0.0253814756033498	0.106944323930128	0.200412972126342	0.031830214970612	0	0.115210471376085	0	0	0	0.159	0.0994973011840236	1.0408365706272
GSE76427_GSM2011329	0.0111677443976113	0	0.170259137041963	0.0327486020217881	0	0.146678622679968	0	0	0.0832557197017484	0	0	0.0437382099924975	0.0113074958628132	0.0669401754058306	0.130113182819268	0.220465947533369	0.0146907205631934	0	0	0.0686344419799494	0	0	0.594	0.00503983541657049	1.08161611724095
GSE76427_GSM2011330	0.0241316718992848	0	0.0252395216663177	0.0511731984668676	0	0.317121125976407	0	0	0.0889060690206083	0	0	0.0859940328117648	0.0626515027519348	0.0770579764710495	0.0581597347833368	0.0663372788621979	0.0539180810130969	0	0.0875734345576007	0	0	0.0017363717195334	0.245	0.0644397948627219	1.06538512002365
GSE76427_GSM2011331	0.0663570584419187	0	0.0172720532756325	0.172298066536075	0	0.053824440152903	0.00904105504805677	0.0850018810212452	0.00898571226478188	0.00605158367591688	0	0.0485446905387622	0.0185586338744265	0.0954548455214623	0.137742518585648	0.186555727143623	0.00656043667462904	0	0.0836452001382809	0	0	0.00410609710663754	0.161	0.0977850311955575	1.05362616011373
GSE76427_GSM2011332	0.00844943452282157	0	0.00584599532583929	0.148415057147177	0	0.127557527638842	0	0.0338701025058709	0.0318147617990312	0.0148399488085701	0	0.0625863591511676	0.00845529689493103	0.0770966593381093	0.0528748113722716	0.242476236759341	0.017562347925676	0	0.168155460810353	0	0	0	0.283	0.0534007566181077	1.0701444837042
GSE76427_GSM2011333	0.0240411188454288	0	0.00780867031975251	0.238025734978677	0	0.179235324454115	0	0.00452790956048568	0.150443242387414	0.0661199656686331	0	0.116095273080825	0	0.0708569974517871	0.0430252707622678	0.031917434576487	0.00289985174991313	0	0.0530556125152023	0	0	0.0119475936490129	0.6	0.00439212339848942	1.14709767552493
GSE76427_GSM2011334	0.16929303135813	0	0	0.00811679800842788	0	0.333622217896148	0	0	0.00943290199887304	0	0.143111247049946	0	0.0312129231642512	0	0.0627935751463261	0.172511828896555	0	0.0188922115037774	0	0	0.0380113498800586	0.0130019150975071	0.93	-0.0363243976305336	1.11117981891792
GSE76427_GSM2011335	0.0437404846407769	0	0.0377357277771688	0.202731779433576	0	0.0607778416051231	0	0.0564208410116201	0.211703676677498	0.0665004309010902	0	0.0674116063743184	0	0.0654781647573297	0.0587760624328005	0.0905936493353842	0.00593510329154431	0	0.0321946317617699	0	0	0	0.358	0.0396468332406865	1.09786997649078
GSE76427_GSM2011336	0.0595010514878837	0	0.121338852717339	0.127685089835424	0	0.211825593772629	0	0.0922435680711589	0.0330582329517177	0.0445064509338898	0	0.0184717668178839	0.0120637870345219	0.0324301694960573	0.0627369483085909	0.134509800715457	0.0144969316301782	0	0.0265340842768274	0	0.00665913599132565	0.00193853595911591	0.728	-0.0118673200985353	1.08858175664039
GSE76427_GSM2011337	0.00632419607991062	0	0.0602605998807144	0.106418920061203	0	0.11642295273401	0.0311470855170013	0.0155306270921236	0.0163090474040299	0.0730561706310234	0	0.0264936200548581	0.0263208584516937	0.178608855992255	0.0939569715679933	0.128037636370468	0.0346655771609511	0	0.0485643325488675	0	0	0.0378825484528969	0.116	0.117291854864239	1.04392313962539
GSE76427_GSM2011338	0.0113831810852889	0	0	0.098141723437279	0	0.267398013007281	0.000620208358737782	0.0159610442313567	0.0891222001818682	0.0659303886486176	0	0.026478250632838	0.0084945482921895	0	0.101086261708815	0.221907938760447	0.0205349267332932	0	0.0729413149219882	0	0	0	0.448	0.0245153587830435	1.09180692622634
GSE76427_GSM2011339	0.021804832234128	0	0.0497259708591527	0	0	0.241851669461049	0.0393857100582745	0	0.0521240469583541	0.0679232718179521	0.0687887683328106	0	0	0.276647543802873	0.0199599463591012	0.126355388804847	0.00300893914084257	0.000616076054725818	0.0125071784259466	0	0.0193006576899427	0	0.07	0.155680323436091	1.0388488918714
GSE76427_GSM2011340	0.000120299954638869	0	0	0.0844706146195134	0	0.165548974158254	0	0.0221798337278401	0	0.118953365590405	0	0.0404400649997962	0.00525527874547378	0	0.0880620676206631	0.182178720466136	0	0.00325617142254967	0.272893655341684	0	0	0.0166409533530447	0.233	0.0663605063152116	1.07571928391694
GSE76427_GSM2011341	0.0491985652745915	0	0.0364904639173549	0.0806335335171291	0	0.140548527690736	0	0	0.035823524386584	0.0696901119486271	0	0.0607288653827609	0	0.137238710886414	0.103046472942526	0.109748265765424	0.00681189451189394	0	0.150962996861102	0	0.0129480339509742	0.00613003296388257	0.344	0.0430525505621606	1.07318168015471
GSE76427_GSM2011342	0.0333694146123586	0	0.00236400288934393	0.153563765341405	0	0.122134723679902	0.00587989330143542	0.0335753801561698	0.0707328581955413	0.0536383782565759	0	0.0344581180612224	0	0.217753774023255	0.0839249235651204	0.0820985311983545	0	0	0.0874706118117734	0	0	0.0190356249075419	0.161	0.0984123551059479	1.06142075203111
GSE76427_GSM2011343	0.0438401199447643	0	0	0.0598159518538989	0	0.168506337853628	0.00177273214941979	0	0.104175403176531	0.0136445160392425	0	0	0.0774220886298818	0.0882938087278067	0.083096305804403	0.271133666524805	0.0144826779252228	0	0	0.0695077656557366	0.00430862571466016	0	0.269	0.0569099727238567	1.07160232017568
GSE76427_GSM2011344	0.0477058898048665	0	0	0.160921175584835	0	0.0940643425828563	0	0.00984313953837974	0.0576663982099895	0.0410880177188198	0	0.0728728577590241	0.030767502320043	0.15767798368943	0.131180891247359	0.173000651213965	0	0	0.0232111503304318	0	0	0	0.189	0.0818869063006556	1.07766351549649
GSE76427_GSM2011345	0.0699219224304912	0	0.083249808171982	0.0971873975183944	0	0.108052955792085	0	0	0.115907370156433	0.0614353012954146	0	0.0538060546137368	0.003762157437308	0.0761358286974547	0.0790853775925477	0.174350725568762	0	0	0.061899487019155	0	0	0.0152056137062353	0.357	0.0401305891233542	1.06617369019321
GSE76427_GSM2011346	0.0443705232116606	0	0	0.0935682570976485	0	0.0195179014438424	0	0.0339438926295579	0.111490003278152	0.120631306669653	0	0.0748484913062695	0	0.196540591736645	0.0938008191237109	0.115801384270523	0	0	0.0567536905026479	0	0	0.0387331387296894	0.592	0.00528023974683199	1.10951340322388
GSE76427_GSM2011347	0.0287401386773212	0	0.0300360754057962	0.119136427258288	0	0.115060686922577	0	0.0578399930843799	0.0504340880593759	0.040525820601942	0	0.0865110804449841	0	0.135650974013332	0.123774683311316	0.1312430600615	0.00545984266001091	0	0.0671303058985556	0	0.00845682360062105	0	0.345	0.0425924727512709	1.08565053208867
GSE76427_GSM2011348	0.0808081680899864	0	0.0260895190166932	0.146319160758232	0	0.089507356974529	0	0.0195602704176603	0.113779836777025	0	0	0.1030638036087	0.0682042919165689	0.0495663871882214	0.149329407210212	0.0569818374447221	0.00265897763117628	0	0.081142432820437	0	0.0129885501458357	0	0.771	-0.0169999194597318	1.1119865468262
GSE76427_GSM2011349	0.00238568251542543	0	0	0.0991870976685161	0	0.277428307033481	0	0	0.0528289295444845	0	0	0.0178705805969493	0.0612801368820635	0	0.0761379569419831	0.204735737853456	0.136503596714996	0	0.0563604071884246	0	0	0.0152815670602202	0.413	0.0297748125171459	1.07589502712357
GSE76427_GSM2011350	0.0175063832737164	0	0.0241797657361861	0.264708231431199	0	0.0404022706883041	0.0223356098217426	0.094987930224048	0.00304851943502902	0.0459933941454435	0	0.0148855519443851	0.0433802525678673	0.0179284662950824	0.0837471982485968	0.267938211804409	0	0	0.0589582143839914	0	0	0	0.17	0.0915540051971314	1.05754040878378
GSE76427_GSM2011351	0.00414042832749387	0	0.041780542769077	0.0548830668068736	0	0.0452284742472371	0.0272392892987096	0.0133168274352266	0.0834874028639304	0.0604018355981395	0	0.0148806583209167	0	0.508865490933504	0.0507813278766077	0.0383502609968471	0	0	0.056644394525437	0	0	0	0.004	0.398788700392204	0.9381222839917
GSE76427_GSM2011352	0.00738480555450636	0.0287412609440523	0.0451572967578949	0.302743923214775	0	0.0240973413398187	0.00959240056093245	0.0327739444381961	0.05986113967939	0.135945488546209	0	0.052880316285294	0	0.134320754367728	0.0593962160537936	0.0685103309190592	0	0	0.0385947813383498	0	0	0	0.001	0.507935332706985	0.860392088926935
GSE76427_GSM2011353	0.0193229896552162	0	0.0745060875652	0.0980325503982247	0	0	0.0288623827563898	0.0565174231941523	0.073960672557491	0.0571681524402802	0	0.0266174835264114	0.0049575445987056	0.284583874305314	0.0548055609441373	0.0909035048367188	0	0	0.129761773221759	0	0	0	0.02	0.252418578869978	0.986736348896745
GSE76427_GSM2011354	0.00461992022407857	0	0	0.148679629136614	0	0	0	0	0.0816217850323958	0.0821989825474844	0	0.0533467354780518	0	0.0451636869866465	0.124106501007214	0.166449527493341	0	0.014353446710614	0.279459785383561	0	0	0	0.455	0.0237222464640618	1.09855827676069
GSE76427_GSM2011355	0.0125729126018503	0	0	0.11722200188915	0	0.294318287009492	0	0	0.0314228619966421	0	0	0.0748712940484768	0.0355353300705626	0	0.0802701522076728	0.197889482642723	0.0743368805717177	0	0.0734979150050612	0	0.000339825020536365	0.00772305693611513	0.36	0.0393003859235033	1.08062344469538
GSE76427_GSM2011356	0.00132552522807388	0	0.0528283665516351	0.143134003271124	0	0.132905446673327	0	0.165193857997864	0.0631496653330955	0	0	0.0523911001142432	0	0.175886067950745	0.0740567358186942	0	0.0174134638268092	0.00293361216936185	0.0586145323872763	0	0	0.0601676226777497	0.673	-0.00456275717107237	1.10339121856563
GSE76427_GSM2011357	0.0373970595767424	0	0	0.204604579099242	0	0.356424578698078	0	0	0.0785829446378982	0.0528228116619389	0	0.099258286435995	0	0	0.0412959310905415	0.0742057838958426	0.00691659482411113	0	0.046593317501955	0	0	0.00189811257765511	0.645	-0.00153808465689425	1.15822170863487
GSE76427_GSM2011358	0.0159789480858337	0	0	0.183403437151458	0	0.361508129617893	0	0	0.0912166259181775	0.0363616359716382	0	0.0806372578126733	0	0.0532130272167941	0.0571494298330314	0.0303913700595024	0.0306138540096609	0	0.0595262843233379	0	0	0	0.422	0.0279607128210986	1.12851424081648
GSE76427_GSM2011359	0.0320996681952609	0	0	0.150921897828714	0	0.228858292317449	0.00544248845626059	0	0.0158281576611953	0	0.0121473499673995	0.000928843455092789	0.000720266782843771	0.0973497410903849	0.222805467585437	0	0	0	0.177727821181252	0	0.055170005478711	0	0.565	0.008929750351873	1.12155765773514
GSE76427_GSM2011360	0.00983068124216019	0.0674822440408604	0.0626645154128333	0.200158421315689	0	0.102855939484787	0.033293575510076	0.0670056966883804	0.134744774055553	0.0328921180943077	0	0.0495118527121552	0.000255025606511151	0.0616399564403694	0.0511904667377247	0.0119610032437305	0	0	0.114513729414861	0	0	0	0.003	0.443279538154458	0.895675583874975
GSE76427_GSM2011361	0	0.016308960115483	0.0516327332508047	0.301056424569148	0	0.0729421651079229	0.034595814033911	0.0541973410510377	0.122803258060153	0.0558796606151516	0	0.0266548116900437	0	0.0983680578550836	0.0426480909021462	0.0662361922255384	0.00113015306782479	0	0.0555463374557509	0	0	0	0.005	0.356383935421001	0.942980333092241
GSE76427_GSM2011362	0.031586250003772	0	0.0406298716241242	0.0140669626276164	0	0.273840491079079	0	0.0195668739790513	0.0372955164017577	0	0	0.034411882197424	0	0.166526811496768	0.0905636284226765	0.0701111924691151	0	0	0.209923985768442	0	0	0.0114765339301735	0.256	0.0624329609756889	1.06385701742071
GSE76427_GSM2011363	0	0	0.0134320523746803	0.157193699564448	0	0.130290139186489	0	0.00748216945563323	0.116998609954523	0	0	0.127478322923538	0.0119903590007317	0.122561108722596	0.0698381090620585	0.133870283939153	0.0150929846762936	0	0.0937721611398557	0	0	0	0.075	0.148196506535987	1.04270824219776
GSE76427_GSM2011364	0	0.0970305415904449	0.0339587425620778	0.177363895306404	0	0.0479334666865496	0.0178799011140501	0.00595386588577476	0.0832899515280031	0	0.0983240769584188	0	0.0741074677776701	0.152310105206406	0.0780198402325913	0.105714593299799	0.00127686468044445	0.00937835236559338	0	0.00864813342805671	0	0.00881020137771632	0.445	0.0247822587929695	1.08073358986241
GSE76427_GSM2011365	0.00791131534043116	0	0.00329086190947432	0.0658835769407622	0	0.485920229944517	0	0	0	0.116540625849848	0	0.0601564367088581	0.0061456443042481	0.0201023215623638	0.0414138908231458	0.0984381645289814	0.000207512476424218	0	0.0939894196109457	0	0	0	0.204	0.0748224929297339	1.10072612944855
GSE76427_GSM2011366	0.030482604047158	0	0.00697194320938312	0.00786706894306355	0	0.18114679376948	0	0	0.0741304070590056	0.169286205494939	0	0.0764229809133424	0	0.118777020395547	0.0706335863391415	0.174346764312722	0.00877938135620718	0	0.0811552441600099	0	0	0	0.469	0.0223505205529839	1.09655211271585
GSE76427_GSM2011367	0.0533156054194999	0	0.0253009435019198	0.0699428408695765	0	0.444393319016308	0	0.0702499038259238	0.00700962995513152	0.0150770806772888	0	0.0308018035370169	0.0124424087922069	0.0341941007316724	0.0641625558762088	0.158371667695533	0.00531840294340881	0	0.00941973715830501	0	0	0	0.551	0.010795841120008	1.11040018023632
GSE76427_GSM2011368	0.0932219012891502	0	0.0125281304380496	0.0592879183396064	0	0.323740202078822	0	0.0089295204126104	0	0.117496079875597	0	0.027331614686585	0.000795386620622167	0.0577294018029168	0	0.165408460370329	0	0.0169769599328013	0.0871237993844841	0	0	0.0294306247684255	0.861	-0.0266160870847049	1.1090212871598
GSE76427_GSM2011369	0	0.0816628777146029	0.0734913887545407	0.100042422723358	0	0.135235533757969	0.00920572082781662	0.0510345389779198	0	0.00481015051860312	0.0172783931126678	0	0.0835506398363927	0	0.0645796212735673	0.251543166656401	0.0247984992615909	0	0.10276704658457	0	0	0	0.675	-0.00509850867411251	1.06938888411496
GSE76427_GSM2011370	0	0.0206943343778511	0.0125988931479168	0.0180582385254715	0	0.234164932527005	0.0198223233545985	0.0423193971071095	0.0527915708194953	0	0.0546686649504461	0.0579997377217464	0	0.0657536997289627	0.0618430203443668	0.221090416892494	0.0251354380315309	0.00767305851822361	0.0750083504823836	0	0	0.0303779234703981	0.746	-0.0139920083494674	1.09353364763911
GSE76427_GSM2011371	0	0.0201909096465123	0.00129774837769607	0.160233697599064	0	0.223549602197212	0	0	0.0900444277643113	0	0	0.0452459246764374	0.0585206986465109	0	0.0244113417566196	0.229813675331155	0.0438200270561421	0.00712574021989372	0.0745190776989575	0	0.0212271290294878	0	0.806	-0.0205637244152821	1.09908561844439
GSE76427_GSM2011372	0.0748587112536826	0	0.0489788117129728	0	0	0.2349708906939	0	0	0	0	0.0242196226176213	0.0327622831725732	0.0312772011250314	0.069177623720843	0	0.310869937016139	0	0.135532086487557	0.0351406713320571	0	0	0.00221216086762207	0.708	-0.00875574794455174	1.08988003450063
GSE76427_GSM2011373	0.0167075194333995	0	0.038646775814086	0.151272653468108	0	0.031910353957932	0.0040564533366758	0.0646969745447722	0.110858075507138	0	0.0904456489300033	0	0	0.316164758515786	0.0606770677595999	0.101757908899389	0	0	0	0	0	0.0128058098331107	0.658	-0.00288561609814388	1.12195438113743
GSE76427_GSM2011374	0.0109592211278457	0	0.00483911709556933	0.112747168467593	0	0.11045957074839	0.0164978197728646	0	0.188108525271093	0.00952143653220461	0	0.0784568473385263	0.0253920836340623	0.171660739607389	0.0253408570471841	0.130702034037967	0.0398638607208939	0	0.0750928416526863	0	0.000357876945730609	0	0.875	-0.0284822104224593	1.1098218863469
GSE76427_GSM2011375	0.0152162402202726	0	0.0490118819065332	0.273014739823601	0	0.00870045376628346	0	0.04424448577716	0.0203344788192655	0.089417143065986	0	0.0765750888119197	0.0229991776704742	0.0707796137086009	0.0942153353016742	0.139946182967043	0.00281671968427135	0	0.0927284584769153	0	0	0	0.039	0.190784535255826	1.02342933391693
GSE76427_GSM2011376	0.0376871138836036	0	0.0381947280639205	0.0796496153558714	0	0.159140039295349	0	0	0.0316876442251865	0	0	0.101644757531857	0.00373051561721849	0.135836379668389	0.101362967969362	0.0807908596718105	0.028346002935839	0	0.200836821503224	0	0	0.00109255427836935	0.196	0.0781206522926211	1.06113214181637
GSE76427_GSM2011377	0.00171151123621085	0	0.0593493201004152	0.0378963451758984	0	0.20732266319492	0	0.078212752375937	0.116302529198332	0	0	0.175482616411551	0.039152786374862	0.160728361948666	0	0	0	0.0119781915923447	0.0980762751060906	0	0	0.0137866472847725	0.778	-0.0178398334381534	1.1246895666447
GSE76427_GSM2011378	0.00755875229157515	0	0.00188974298290483	0.0257931205063761	0	0.240838616917917	0	0	0.0688216944800431	0	0	0.049330884456172	0.034221549865831	0.118270556162687	0.0587798029137929	0.177114472576121	0.025300681793532	0.00106278572626153	0.190604528053587	0	0	0.000412811273198325	0.336	0.0448700075067143	1.06930608211103
GSE76427_GSM2011379	0.0343777733747641	0	0.0145594320488221	0.254521848840313	0	0.106365023107364	0.0121259668439955	0.100189818173746	0.0957566225178947	0	0	0.0593791589906444	0.0150231136323754	0.079925967412186	0.0893142221350006	0.0871038450015841	0.0116591780680203	0	0.0396980298532895	0	0	0	0.02	0.251228602016238	0.995898301026836
GSE76427_GSM2011380	0.0510423100560636	0	0	0.25096883363055	0	0	0.0423828884910694	0.00454959858141479	0.116258096578722	0.104325780076735	0	0.034260209059762	0	0.128099199750578	0.0740134671917751	0.127215667306292	0	0.0305617307513509	0.0363222185256881	0	0	0	0.234	0.0661646927003596	1.08011101758806
GSE76427_GSM2011381	0.0271064888568319	0	0	0.145211697841088	0	0.15440713207377	0.000998058939775677	0.000681097657551452	0.0932727982407509	0.14442960127609	0	0.106168845476065	0	0.0674149426597109	0.0353567792188908	0.183430458805344	0.00371662350137268	0	0.0378054754527587	0	0	0	0.466	0.0226799256363847	1.12067118534243
GSE76427_GSM2011382	0.0867157543956231	0	0.0359788177977577	0.102645110033941	0	0.335144937671494	0	0	0	0.00233425563099011	0	0.100680929251916	0	0.0985681595075721	0.076318322706788	0.117471894748955	0.0205659378649159	0	0	0.00556103483000083	0	0.0180148455600459	0.525	0.0146550295131458	1.10394570489808
GSE76427_GSM2011383	0.00185641476169506	0.00577703255160603	0	0.150801239471601	0	0.484128399560811	0	0	0.0496870162180059	0.00587927843085983	0	0.0422450047139485	0.00757024373338082	0	0.0332086772499521	0.106970866384923	0.0584810364657734	0	0.0533947904574431	0	0	0	0.126	0.111592706757	1.08015541934687
GSE76427_GSM2011384	0.126871907000276	0	0	0.0361851516296399	0	0.229300509204446	0	0.0110453135801891	0	0.161085979330974	0	0.103562143615538	0	0	0.0855390649749172	0.206131672521613	0.00681461975882225	0.00143912047763619	0.0320245179059495	0	0	0	0.752	-0.014636491425426	1.12738587300548
GSE76427_GSM2011385	0.0151455644417131	0.0153709760251837	0.0594431781482808	0.00461680650412739	0	0.301378548499234	0	0.0118348939986789	0.0661292662337745	0	0.00551073316845691	0.0678956092026924	0.0610303466727153	0.110979000051561	0	0.185876399145404	0.0116542038333932	0.0016922247016398	0.0699711151352448	0	0.0114711342379009	0	0.484	0.0200181730945043	1.07679596660015
GSE76427_GSM2011386	0.102738636583453	0	0	0.0331869677542061	0	0.317322393251829	0	0.0239621778200836	0.0294653226986424	0.00810677990096494	0	0.0614529863163886	0.00465325445710244	0.129218029576782	0.0510774426873259	0.190485405470302	0.011442785063251	0	0.0368878184196687	0	0	0	0.454	0.0238076321325697	1.08775456217526
GSE76427_GSM2011387	0.048926902106393	0	0.0454517949645273	0	0	0.250660842022531	0.0101461804798704	0	0	0	0.0806222122374437	0.0359531349794087	0.0186356789750751	0.0463461428673136	0	0.257059816153259	0	0.102684230557593	0.0958311704749688	0	0	0.00768189418161647	0.744	-0.013589313719941	1.08420203187758
GSE76427_GSM2011388	0	0	0.106301027417907	0.113584997672172	0	0.0991102987490997	0	0	0.0825925796221481	0	0.0727309977470437	0.0348505462703282	0.0683204926261436	0.0485739502217067	0	0.240600761173071	0	0.0240436033249079	0.099019216209778	0	0	0.0102715289656932	0.529	0.0142095445970462	1.07066279753635
GSE76427_GSM2011389	0.0187114233559246	0	0.0568752220134266	0	0	0.251304613252409	0	0.0465434555370275	0.0426545933334569	0	0.10663179910795	0.0418315057137954	0.0510058189548985	0.0156232224733092	0	0.312263614930537	0	0.0302193606606106	0.0143503672310597	0	0	0.0119850034355951	0.915	-0.0340752307908646	1.1061503307178
GSE76427_GSM2011390	0	0.0046455115826332	0.0463814470658961	0.268817913300065	0	0	0.0343975474702574	0.0426467978054837	0.157389167075742	0.0719041850186614	0	0.0343525080078632	0	0.072721176291585	0.070666381018943	0.113145106447337	0.00821271996625379	0	0.0692199625344259	0	0	0.00549957641485306	0.102	0.127131543186343	1.04778018933696
GSE76427_GSM2011391	0.0496494696333543	0	0	0.103938329806939	0	0.275822048498417	0	0.0078364249459351	0.0500600297020298	0.0441163361705219	0	0.0844619755007471	0.00424569305623995	0.0922872659028785	0.055877193556044	0.116049559568413	0.0316182998116952	0	0.0840373738467846	0	0	0	0.241	0.0650668990317909	1.07622130229292
GSE76427_GSM2011392	0.0754377479852282	0	0.0148374201456733	0.201795375788347	0	0.0177356633450688	0.0225238683446313	0.0648906733402774	0.0287682853296243	0.10584410768527	0	0.0598659986928258	0	0.0676209113947135	0.0382160175823854	0.115818791797907	0	0	0.186645138568048	0	0	0	0.214	0.0729195560960396	1.06830774989557
GSE76427_GSM2011393	0.0330752316454636	0	0.0418061774709004	0.0388661061044729	0	0.35100452347988	0.0110412557716417	0	0.0911669371582417	0	0.055829959348984	0	0.0144885378131992	0.135595245761819	0.0467643916642227	0.1094969226584	0.028603823161869	0.000859904740419766	0	0	0.0179478637128674	0.0234531195076186	0.573	0.0078290621179939	1.09237073398433
GSE76427_GSM2011394	0.0825141468232898	0	0.0526197753324302	0.00793990754854221	0	0.290452066331809	0.0269409761072929	0.0292002779580765	0.00206850590326868	0	0.0345413416965715	0	0.0336653523199537	0.0696601668820509	0	0.155946378288568	0	0.034523233597486	0.165896531813556	0	0	0.0140313393971037	0.794	-0.0193433036438939	1.07890402184266
GSE76427_GSM2011395	0.0136339979422766	0	0	0.229373314119983	0	0.15325368203141	0	0.0286668936628469	0.0916492657206396	0.0284488078423801	0	0.0621936277699424	0.0106228970502557	0.0148374998365784	0.0545956169896608	0.236180651442676	0	0	0.0765437455913511	0	0	0	0.601	0.00389019042526472	1.10726272366185
GSE76427_GSM2011396	0.0335440600433466	0	0	0.0262649249863866	0	0.227951272723568	0	0.0375924167629348	0.0335200500485399	0.0454913372865645	0	0.0251544442346378	0	0.173641443234434	0.0985390791881284	0.138750906872483	0.0876559241154181	0	0.0718941405035582	0	0	0	0.01	0.317763247028375	0.95586457972465
GSE76427_GSM2011397	0	0	0.0543937785648078	0.0150662804547676	0	0.206927705308175	0	0.010985042978377	0	0	0	0.1111687581561	0.060527313678968	0.10521796255037	0.0629855363921888	0.152054940035741	0.00681330530557232	0	0.21089948929217	0	0.00295988728276338	0	0.45	0.0241209871318301	1.07853233119534
GSE76427_GSM2011398	0.00341499631669937	0	0.0363032004684842	0.161948486367495	0	0	0.0656472787537782	0	0.0848244842754973	0.00209099046787056	0	0.00529529063973819	0.0681763262662142	0.147096764021369	0.0274228711859196	0.278910596596883	0.0152914613509225	0.0173554512482354	0.057046491469572	0	0	0.0291753105713209	0.01	0.319039678746796	0.95474883880814
GSE76427_GSM2011399	0	0	0.0685681084045639	0	0	0.229588991180574	0.00683518790353992	0	0	0.0402582093576818	0.045541835040261	0	0.0594878446972977	0.0569214636525307	0	0.307851561577455	0	0.0255459735287735	0.146994514211133	0	0.000242342283221913	0.0121639681629677	0.513	0.016154882428777	1.07554981041948
GSE76427_GSM2011400	0.0449390264501219	0	0	0.185760091899676	0	0.204815709261418	0	0	0.0226871134708044	0	0.0829042824754748	0	0.0515871841753138	0.118601979655324	0.174129926840488	0.000339561068471879	0.0483544158500369	0	0.0658807088528699	0	0	0	0.549	0.0114107035527226	1.11092790721194
GSE76427_GSM2011401	0.0272441582453031	0	0.0345015120023001	0	0	0.319018672133023	0	0.0235451928063723	0.0188441734728227	0	0.13222134742065	0	0.0109899691762832	0	0	0.134089226416447	0	0.0220722405375948	0	0.18793670823047	0	0.0895367995587329	0.716	-0.0102508390230411	1.11274938371095
GSE76427_GSM2011402	0.0487163837313669	0	0.100647525872512	0.0223072257489174	0	0.123287808805284	0	0	0.0731313093484602	0.0438389193085074	0.0115834692026142	0	0.0585309124783102	0.123045808228186	0.0540949206130867	0.236287701455285	0.00107530598932762	0	0	0	0	0.103452709218143	0.246	0.0643528965123277	1.06522086595427
GSE76427_GSM2011403	0	0	0.0176263800162505	0.063929362573738	0	0.342773210182701	0	0	0.111040230587279	0.0282785903460289	0	0.0473601947416555	0.0308023748325674	0.00764145577395323	0.0307745829184704	0.242004538022628	0.0195900314410474	0	0.0304903694874997	0	0	0.0276886790761816	0.484	0.0201886592733514	1.09421587055102
GSE76427_GSM2011404	0.00806569202670174	0	0.0542753175526537	0.140924411263583	0	0.11776121162049	0	0.0358631939096738	0.0531900888923653	0.0780035488751177	0	0.0390167334945013	0	0.207717389018574	0.0724133070554152	0.118817161200733	0.0145592906676528	0	0.0439359536946871	0	0	0.015456700727851	0.164	0.0948184835039182	1.06108043071297
GSE76427_GSM2011405	0.02638069860298	0	0.0379415827996686	0	0	0.261436766197223	0	0	0.00645928740171496	0	0.174837930659866	0	0.0553842978423403	0	0.0231047679197194	0.388332901484109	0.00968263778629613	0	0.0144459530796379	0	0	0.0019931762264448	0.48	0.021208082466793	1.09277044757453
GSE76427_GSM2011406	0.0639909002849893	0.00498002659044346	0.0286839546732653	0.197730882591181	0	0.200015362819913	0	0.041005981311818	0.0510981997479086	0.0126844620964466	0	0.0621593001081556	0.0339549882621016	0.0536955493347165	0.090230586930506	0.0840290934723609	0.00550888879465122	0	0.058072672511566	0	0	0.0121591504699771	0.0600000000000001	0.164756203435454	1.03105929329816
GSE76427_GSM2011407	0	0	0.0156942231686601	0.161870621287423	0	0.163922863928081	0.00820571466737674	0	0.0514976645702135	0.11681213671707	0	0.0124679925589858	0	0	0.0240511196385099	0.354160151434784	0	0	0.0789112381891747	0	0	0.0124062738397207	0.201	0.0764579721315615	1.07051552063411
GSE76427_GSM2011408	0.0368106887279648	0	0.00908810946629829	0.126304386325257	0	0.183850262635039	0.00674943194961135	0.0581952494712925	0.0426663650803914	0.106518063691679	0	0.0617534241981269	0.00854481401716034	0.0633903471111664	0.129273791757434	0.0881940957269763	0	0	0.0786609698416034	0	0	0	0.148	0.105018363573082	1.06821893345855
GSE76427_GSM2011409	0.00231773014592915	0	0.0110266550047902	0.245906705260592	0	0.10994247939054	0.00419848112442897	0.00769507567181958	0.0304275966979634	0.0726375644599234	0.0204044865551092	0.0096524865037445	0	0.0120783837894304	0.0465091546376256	0.311694132456852	0.00853517321767513	0	0.0581595218412047	0	0	0.0488143732423717	0.082	0.138744115298226	1.04376970623946
GSE76427_GSM2011410	0	0	0	0.127823396821256	0	0.227635444624014	0	0	0.0270171410832017	0.168276989631224	0.00632890643564951	0.0159771780267651	0	0.040583278943622	0.0410333596894297	0.261453822790851	0.00514525781801546	0	0.0626352025099157	0	0	0.0160900216260561	0.175	0.0886870745012391	1.07266832426786
GSE76427_GSM2011411	0.0272981302576338	0	0	0.178855688021267	0	0.27073905225144	0	0.0943880421949064	0.000991144730782388	0	0	0.0747367925673793	0.049616874890963	0.0662819538650672	0.0823064567424886	0.0874368465480296	0.0107216837596274	0	0.0466659827774636	0	0	0.00996135139295121	0.602	0.00315375561452387	1.11309385714916
GSE76427_GSM2011412	0.0594982653030287	0	0	0.115679229843416	0	0.364318643510524	0	0.000549436376570522	0	0	0.005915793165193	0.0149339363334306	0.00974300891854882	0.0518017258398853	0.116856851719222	0.207818519146962	0.000707194217450517	0	0.0321499148334663	0	0	0.0200274807923023	0.439	0.0257301920335619	1.09568954450602
GSE76427_GSM2011413	0	0.00234654225969397	0.0207970399071378	0.154513759989961	0	0.160065708577024	0	0.013611746401512	0.0692444688892882	0.0783249079455915	0	0.0353223198892811	0	0.0401959694673088	0.105874825444652	0.203985630759875	0.0169922723858545	0	0.092076165544149	0	0	0.00664864253867131	0.078	0.143374352620413	1.03758128892926
GSE76427_GSM2011414	0.00903272367368588	0	0.0266740519504962	0.221003743656635	0	0.156099124559675	0	0.0201901480044473	0.042940256817732	0.105695662756709	0	0.00268353244008658	0	0.0524928286343355	0.0604889072711281	0.245356500801489	0.0149949691861592	0	0.0260454904817693	0	0	0.0163020597656513	0.133	0.108885780492696	1.05863775929166
GSE76427_GSM2011415	0.0138549482172932	0	0.0312610673529995	0.240295073713022	0	0.0148253212981483	0	0.00382578589007187	0.0874613534220383	0.0428885774174452	0	0.0360076078526208	0	0	0.0247811004708562	0.461903502559404	0.0119418514658226	0	0.0215251704458282	0	0	0.00942863989445015	0.503	0.0173605917115199	1.10381802273566
GSE76427_GSM2011416	0.0331277362104559	0	0	0.18965390943128	0	0.0473348172607346	0	0	0.103277444862228	0	0.0226149093790516	0	0.0079899155961198	0.121059532770512	0.156090504848874	0.261616618304578	0	0	0.0518044729341969	0	0	0.00543013840196947	0.186	0.0830513454124131	1.07303109020684
GSE76427_GSM2011417	0.0395119092434153	0	0	0.156188387271442	0	0.177320546518984	0	0.0241733188193811	0.0885244989527585	0.0497167756934464	0	0.043327966958998	0	0.0301123551482205	0.0994836836632095	0.233430687731969	0.000223994148420641	0	0.0528541209079316	0	0	0.00513175494182444	0.548	0.0116613370309135	1.09886095116516
GSE76427_GSM2011418	0.0586514604319984	0	0.0474647209050535	0	0	0.326355936935311	0	0.0163931502307189	0.0721056654180163	0	0.145649653913249	0	0.0162705133615767	0.0337947019480948	0	0.241987353966837	0	0.0206487827995321	0	0.0206780600896117	0	0	0.864	-0.0275329188184225	1.10650448995808
GSE76427_GSM2011419	0.0831947943626527	0	0	0.00563915733070153	0	0.250554872101214	0	0.0118941132974627	0.0289771908187978	0	0.0637314965575623	0	0.0512323423055431	0.0411725969158012	0	0.281733036828964	0	0.0371399068970554	0.030634115293402	0	0	0.114096377290844	0.77	-0.0167833767871427	1.10049456104905
GSE76427_GSM2011420	0.126650723459488	0	0	0.231340366247497	0	0.169741956606411	0.0176511201199544	0.00276952216517147	0.0786473668701909	0	0	0.0228209278756416	0.0456262870941404	0.114713537172533	0.0891005840913125	0.0603386873157417	0	0	0.0248195029789258	0	0	0.0157794180029924	0.014	0.291657747191392	0.971719637463635
GSE76427_GSM2011421	0	0	0.00115370583991067	0.177234595768865	0	0.194023163746548	0	0.0140271636876306	0.122718809875697	0.062620042660552	0	0.0574256151718182	0	0.0413713119222165	0.193494012586916	0.044702879023525	0.0192282022447325	0	0.072000497471588	0	0	0	0.256	0.0623017381327938	1.1105628793992
GSE76427_GSM2011422	0.102988206965588	0	0.0156855006572327	0	0	0.221062162547779	0.00664772467366199	0	0.126070511266672	0	0	0.0575742296457543	0	0.27259384519237	0.0036322360020168	0.0807647026073488	0	0	0.10474212381792	0	0	0.00823875662365569	0.228	0.0678929135604226	1.07240173053027
GSE76427_GSM2011423	0.0211761989700938	0	0.0145565385772467	0.175598294247754	0	0.253118685214577	0	0.00233445450028077	0.0383086004628159	0	0.0110057521897176	0.100226154726994	0.0513999120449998	0	0.0416181928958255	0.161987618524224	0.0365309506790787	0	0	0.043388248986461	0	0.0487503979799307	0.565	0.00890714105583167	1.10955576644544
GSE76427_GSM2011424	0.0145810017925803	0	0.0460372743541511	0.105722013032148	0	0.14890482279529	0	0	0.0707561450000428	0	0.0159210627651802	0	0.122813167261794	0.0510889103664401	0.100417331197619	0.255732350037362	0	0	0.0485449586440304	0	0.0194809627533617	0	0.502	0.0175415791077167	1.07831695130389
GSE76427_GSM2011425	0.0382378603631518	0	0.00597639349157211	0.0604107470214811	0	0.240506432666174	0	0	0.0502729877849469	0.0384708630471535	0	0.0445064379698676	0.00851660020898608	0.0548842763129535	0.104675084917796	0.291626338055602	0.00300410537345066	0	0.0443813593480104	0	0	0.014530513438854	0.258	0.0615307318670558	1.07304300655254
GSE76427_GSM2011426	0	0.0119117717992536	0	0.11127783975903	0	0.246848942147829	0	0	0.0357808314378461	0.00279645421191325	0.00538665849888015	0.0221488644492514	0.00909995140306664	0.035455308447114	0.0743062211739026	0.359368005790337	0	0	0.0753047559452257	0	0	0.0103143949363501	0.396	0.0322108813786873	1.08617139668886
GSE76427_GSM2011427	0.0470241112665081	0	0	0.118020600457105	0	0.149117684076011	0	0.0294167833122295	0.0920619980434278	0	0	0.0928924534059982	0.0335326252891712	0.13156059042214	0.0406252874324391	0.177740194306681	0.00914651964862465	0	0.0788611523396647	0	0	0	0.542	0.0127123359681522	1.09095313213717
GSE76427_GSM2011428	0.0356753338181675	0	0	0.0931599771045616	0	0.231579838989656	0	0	0.0832415165150138	0	0	0.104351875512958	0.0310593269713823	0.0405238059721087	0.0606231352762475	0.245917899432618	0	0	0.0738672904072872	0	0	0	0.709	-0.00919629218883671	1.10402886498955
GSE76427_GSM2011429	0.0137715941485933	0.00106059995396375	0	0.147320840046548	0	0.192420981169954	0.0216168366876038	0.0651854576072755	0.0094280049928319	0.129081002232633	0	0.0237126667643435	0	0.0485950004181427	0.104933756441825	0.215938164385324	0.0015965821864815	0	0.0244259853182893	0	0	0.000912527646189706	0.205	0.0743426324542511	1.08172685692393
GSE76427_GSM2011430	0.0077918480279111	0	0.00752345206971187	0.158398778253344	0	0.154589737293443	0	0.00302450299321165	0.0419071221154445	0.0700081724866826	0	0.0439860239010185	0.0220505480979156	0.0466400841066251	0.162269953215036	0.218752750046602	0	0	0.0630570273930541	0	0	0	0.201	0.0763022487988987	1.08000714031332
GSE76427_GSM2011431	0.0131872016609978	0	0	0.393364240953472	0	0	0	0.0214143389699756	0	0.133638591098329	0	0.0174735463036631	0	0.0440753516272415	0.0644636647569945	0.210956745531724	0	0	0.0639831790411896	0	0	0.0374431400564138	0.572	0.00791025727331594	1.1232775773908
GSE76427_GSM2011432	0.00159675473758916	0.0159534537037239	0	0.187583192075619	0	0.0613564416283234	0.00383395989638316	9.10153488076326e-05	0.12226912847397	0.087271982735052	0	0.0487419663272422	0.0282598339677257	0	0.0949323904849397	0.25611686314602	0.0303924154968664	0	0.0616006019777378	0	0	0	0.352	0.0410467108256927	1.08519318861524
GSE76427_GSM2011433	0.0645026001622682	0	0	0.126271369254658	0	0.195706004393364	0.00313312410151177	0.0234842249750334	0	0.167035602684216	0	0	0	0.0370484242802761	0.125746957222759	0.181334571406176	0.00603330303040333	0	0.0650872785421742	0	0	0.00461653994716033	0.379	0.0347307406866389	1.09319001323033
GSE76427_GSM2011434	0.111522697259347	0	0.0215197035203493	0.129729427043589	0	0.182928245415821	0	0.0796663332847003	0.0506188507717	0.0343957640381581	0	0.078243484407238	0	0.0547043585911836	0.0859239663632051	0.105266304084794	0.00347721685799854	0	0.0562533063251753	0	0	0.00575034203674004	0.383	0.034024313015	1.08829870353215
GSE76427_GSM2011435	0	0.0197626541763661	0.000956797266209608	0.226161209713826	0	0.157134104545718	0	0.0358949354971273	0.0789086864244912	0.0808199071351695	0	0.0572744556515653	0.00316424023312213	0.0440256603281549	0.107308221757723	0.0214877158127294	0.10511353606332	0	0.0424259361315992	0	0	0.0195619392628774	0.687	-0.00615171435587218	1.12492393991653
GSE76427_GSM2011436	0.0363496603579243	0	0	0.127392294588794	0	0.197409427150342	0	0.070371857013319	0	0	0	0.0828001443013845	0.0322763200891048	0.0696662655351058	0.205355575471497	0.0853225719772597	0.0227893731551487	0	0.0702665103601209	0	0	0	0.377	0.0354956673543331	1.10729681764144
GSE76427_GSM2011437	0	0.0137151327667937	0	0.112255517016638	0	0.281562780839859	0	0.00243051924070042	0.0245669568603473	0	0	0.0810915312978783	0.0288809998165986	0.0742542999816299	0.0648952195308869	0.22576366531223	0	0	0.0831391915440825	0	0	0.00744418579235622	0.417	0.0286834120367678	1.08876469958405
GSE76427_GSM2011438	0.027027144767808	0	0	0.1936345185442	0	0.212069964817256	0	0.0348729544256603	0.0133740128838783	0.0685453002257735	0.0984770750845037	0	0.00162175927251743	0.0609445747791886	0.0614884486355523	0.145950267788934	0.00950849758516819	0	0.0528418295146878	0	0	0.0196436516748714	0.173	0.0901972830163343	1.07536072144637
GSE76427_GSM2011439	0	0.0333639651408713	0	0.0340052359334739	0	0.207906252424529	0	0.0688587200961421	0.0487453101754809	0.00295437783770297	0	0.0679757084806985	0.00800190283721578	0	0.042387722128559	0.383767719693429	0.0209904061152896	0	0	0.0427225910443375	0	0.0383200880922707	0.574	0.00753860956469443	1.09863002164297
GSE76427_GSM2011440	0.0214359054685861	0	0.085834454043532	0.171707292281964	0	0.125349175050422	0.0116815614659106	0.0186512603397423	0	0.138036464684165	0	0.000954161134295805	0	0.00233598313586159	0.122747599798984	0.228392522836549	0.00609840434354597	0	0.0667752154164425	0	0	0	0.394	0.032581176497642	1.08252301731323
GSE76427_GSM2011441	0	0.00210111482363729	0	0.165122803929428	0	0.276510547270379	0	0.000347823919247433	0.0136604208310754	0.0893695170506587	0	0.0136672742018716	0	0	0.068024032816468	0.303730247956737	0	0.00298658503671011	0.0498822766509781	0	0	0.0145973555128098	0.613	0.00155792195163643	1.11102171204541
GSE76427_GSM2011442	0	0	0	0.1915467957669	0	0	0.0368249809892325	0.0233005205176213	0.0432721184054753	0.0964047928862566	0.0230350129541349	0.00749478559932404	0.0425392226860839	0.0343626544744453	0.113984220638523	0.207111400497694	0	0	0.179299347632187	0	0	0.000824146952122301	0.448	0.0244972126864787	1.08653687576199
GSE76427_GSM2011443	0	0.00107595795183361	0	0.214876899740828	0	0.0686513050546189	0.00439578387554968	0.0335710980810601	0.0890095329088669	0.154647606757892	0	0.0497800098912366	0.0151989311460762	0.0381262807686881	0.089182222547341	0.167593330930924	0	0	0.0738910403450855	0	0	0	0.358	0.0397604289031564	1.10314618030304
GSE76427_GSM2011444	0.0436354644139912	0	0	0.203927777405339	0	0.0840707411226301	0	0.0408499937850268	0.0468812403429736	0	0	0.0279559724281055	0	0.108955442661687	0.0909037866852626	0.270034528197794	0.0110156149718202	0	0.0696788779313742	0	0	0.00209056005399601	0.382	0.0343309636858793	1.08345419376892
GSE76427_GSM2011445	0.0761775068730295	0	0	0.20831674272674	0	0.18578961260821	0	0.037676704277954	0.0349371537803129	0.0219578338401799	0	0.0217903779212429	0.00493711224300883	0.0807835189376098	0.124019831391802	0.159744030539065	0	0	0	0.0283326971686597	0	0.0155368776921852	0.506	0.0172019481199639	1.10282616793293
GSE76427_GSM2011446	0.0157703991049279	0	0.0131439000097977	0.155764761655636	0	0.168775275238041	0	0	0.0500546185340727	0.0309182007772416	0	0.000923277956216935	0	0.126989836531165	0.0975465948106565	0.231438768566326	0.0356899562852196	0	0.0529866164440718	0	0	0.0199977940866267	0.376	0.0356014356446408	1.08363798070195
GSE76427_GSM2011447	0.0104891089478904	0	0.0187637111130515	0.0998458231227804	0	0.144321344735845	0.000995404218607477	0.00629722572555522	0.0966896318328279	0.0158200571557793	0	0.0597707411855671	0.00136571834715991	0.262197593070059	0.0366872070711493	0.132964012772337	0	0	0.0889102139598596	0	0	0.0248822067415305	0.014	0.281790864215212	0.978535264086063
GSE76427_GSM2011448	0.0338730495422964	0	0	0.125759903538361	0	0.158651640584062	0	0.0927010164395657	0.0785448622781278	0	0	0.0605306729745731	0	0.00269941769187284	0.159044187442403	0.193617038076862	0.0338071340589575	0	0.0439578785883905	0	0	0.0168131987845276	0.776	-0.0174714060946306	1.11550247175056
GSE76427_GSM2011449	0.0166732686093548	0	0	0.313551520308101	0	0.142185156274615	0	0.0236953613984641	0.0873728360407147	0	0.0281698075892103	0.0452927113625303	0.0103483872688907	0.00288509719238826	0.0530581239075751	0.200901947578336	0.0109532070289663	0	0.0649125754408529	0	0	0	0.339	0.0441584880978082	1.09806757693324
GSE76427_GSM2011450	0.0138049964493417	0	0.0767433385344728	0.216762305112832	0	0.0363166886383151	0.0518325283838441	0	0.0304857998467946	0.0889457938152353	0	0	0.00659028043560201	0	0.0413371135349636	0.245034986791831	0	0	0.186034914331957	0	0	0.00611125412481064	0.753	-0.0148670319331181	1.08640505724998
GSE76427_GSM2011451	0.0107251575921434	0.0127610624753863	0	0.106619220161485	0	0.283120817195896	0	0.0378483393078071	0.0274686077090398	0.0496667696906573	0	0.0664021855688005	0.0102100118154583	0	0.14438536000426	0.191190751502498	0.00427107496377092	0	0.0553306420127977	0	0	0	0.451	0.0239281553321067	1.10681141795908
GSE52018_GSM1257587	0.0388544014249795	0	0.0562377424245248	0.199531353517982	0	0.206526059071377	0	0.0340844904337873	0.0715533462939419	0	0.0126114631553355	0.046809618783039	0.0119224918790707	0.129773216582122	0.0406487059920338	0.0749578725640532	0	0	0.057318393999822	0	0	0.0191708438779311	0.356	0.0403373066463898	1.08299835539371
GSE52018_GSM1257588	0.053835610588358	0	0.0159303554377389	0.0076487897548067	0.00743765978290343	0.494599453074874	0.0474148072080732	0	0	0	0.0372956911214093	0.000509605869810858	0	0.158610448390935	0	0.0874208038328132	0	0.0338802961031193	0.0493155691274326	0	0	0.00610090970772569	0.152	0.103326441456003	1.06250646422919
GSE52018_GSM1257589	0.0122707449201665	0	0.0458783013288747	0.169062100470477	0	0	0	0.00369969511651663	0.210576474882143	0.0883727333372522	0	0.0683730161316751	0	0.179075823460896	0.0212650378727392	0.131154466081136	0	0.010192404738481	0.056173903098893	0	0	0.003905298560749	0.197	0.0778387717899928	1.07182888533655
GSE52018_GSM1257590	0.0405366710765812	0	0.00955247034408888	0.0498406070898832	0	0.262688129349749	0.0285980388453416	0.080305473712263	0.0536642701335466	0.0132809675107853	0.0135382770882832	0	0.0167764450938898	0.0681176830406231	0.093922860922453	0.151754847302553	0.0637820112576214	0	0.0529521164655865	0	0	0.00068913076675109	0.433	0.0265802188508434	1.07577275694505
GSE52018_GSM1257591	0.0510382404904101	0	0	0	0.302662321799094	0.202926553083568	0	0	0	0	0	0.125224499584163	0	0	0	0.124645082991241	0	0	0.0692785147535049	0	0	0.124224787298019	0.463	0.0228568388338846	1.11378099922476
GSE52018_GSM1257592	0.0276778484716427	0	0.0328577241067349	0.302228711146994	0	0	0.0396571716695445	0.00448572661324992	0	0.0317084189146283	0	0	0.0611636807423073	0.197298302288869	0.0593004841818891	0.16606652717715	0.0448584423208809	0	0.0326969623661095	0	0	0	0.171	0.0909656563772788	1.06146785457328
GSE52018_GSM1257593	0.00786429673974774	0	0.0450120802519211	0.103489981364047	0	0	0	0.0342591467456007	0	0.182489115946428	0	0.0597080631198609	0.0045168249904207	0.118325911479673	0.0911789311094927	0.279712238870117	0.000291393107568578	0	0.0731520162751231	0	0	0	0.189	0.0824783170375269	1.07607470304186
GSE52018_GSM1257594	0.0185842657035517	0	0.0187643111193939	0.0698036310303372	0	0.251303470564948	0	0	0.024360944561206	0.196321058612963	0.000570538777815645	0	0	0.246120146826168	0.0691835718597661	0.0855638055422412	0	0	0.00998413933553119	0.0062092609556507	0	0.00323085511042808	0.288	0.0524188110539327	1.09969047225283
GSE52018_GSM1257595	0.0360388292668123	0	0	0.258609319012222	0	0	0	0.0290544940478788	0.0790262025008946	0	0	0.153339814607554	0.0105075421279547	0.276437051058527	0.00218521920712713	0.0423900590030048	0.00557696578619362	0	0.101032202246838	0	0	0.00580230113499392	0.12	0.114776198215327	1.07991833678297
GSE52018_GSM1257596	0.102131812658251	0	0.0152135941858603	0.271215042869004	0	0.0104275439208496	0	0.0269834305034152	0.246466172353748	0	0.0243419499111881	0.00175937903800558	0.0120384561239616	0.112957576184093	0.0269830209809283	0.135512567040384	0	0.00630533136385524	0	0.00386902160919683	0	0.00379510125725965	0.283	0.053628683915435	1.08224801750734
GSE52018_GSM1257597	0.0420852630885391	0	0.0223874813176747	0.398959763643751	0	0	0	0.0268460252147156	0.167159972804381	0	0	0.00632810688286952	0.0202371792524174	0.123545979408429	0.0460196894300596	0.110411185906153	0	0.00533534825841682	0.0306840047925949	0	0	0	0.292	0.0520193513998442	1.08929645964159
GSE52018_GSM1257598	0.102622860343179	0	0	0.0719361352972636	0	0.0283939363610666	0.0300199966432121	0	0.0336434550527094	0.0955248477567998	0.0230859174053272	0	0.0883081017503128	0.0955384366028706	0.142492391112956	0.171314452048619	0.032906501888183	0	0.0842129677375016	0	0	0	0.196	0.0781932183530793	1.05947510602602
GSE52018_GSM1257599	0.065813687669268	0	0	0	0	0.0872957914176275	0	0.186183296791536	0.0148177935609401	0.0479841781983627	0	0.11748028267253	0.0348854191861188	0.0340659576023765	0.284348496974034	0.044384187929648	0.0432787319827993	0	0.0394621760147589	0	0	0	0.177	0.0870585907844773	1.11425604251357
GSE52018_GSM1257600	0.043174029448161	0	0.0701271349211439	0.261813906480042	0	0.0470268428773129	0	0.0360205725433507	0.0280350142356591	0	0	0.0676076707964081	0.0534187098827337	0.102656000159716	0.0986731305687211	0.155661411049312	0	0	0.0357855770374389	0	0	0	0.44	0.0256674253674079	1.0844889678719
GSE52018_GSM1257601	0.0292739038533807	0	0.0497507455946018	0.398124395854694	0	0.0618853999967904	0	0	0.140848188797448	0	0	0.0586664550942249	0.0242182001365162	0.0671990206318555	0.0218844982608304	0.0548800926710746	0	0	0.0932690991085831	0	0	0	0.345	0.0420804774070177	1.10235688477146
GSE52018_GSM1257602	0.0707772918840908	0	0.0355187172099093	0.159585781532815	0	0.166407523992694	0	0.0394444174175022	0.0258725568218586	0	0.108441570486389	0	0	0.219062796619568	0.0762566574640078	0.0902667339199298	0	0.0056379851984477	0	0.00272796745278803	0	0	0.497	0.018498430109202	1.10165516054298
GSE52018_GSM1257603	0	0	0.00352753787854857	0	0	0.100031496912208	0.0410574550792408	0.0181551222831807	0.012478886160319	0.130786604370679	0	0.0260469745353357	0.150358842355594	0.0984516861017919	0.0873984691317715	0.195711603912873	0.0592156336938141	0	0.076779687584644	0	0	0	0.483	0.020441026162123	1.0848608584776
GSE52018_GSM1257604	0.025295824247941	0	0.0682692155168183	0.165019479016938	0	0.281382184137202	0.0229447801655172	0	0	0.0865723694493821	0	0	0.0363595854994026	0.0183365929378266	0.0877365227465684	0.182829578139494	0.0162284806395788	0	0.00902538750333079	0	0	0	0.487	0.0195380136480734	1.09266599989003
GSE52018_GSM1257605	0.0187928722687912	0	0.067971283232092	0.0452562286609964	0	0.110598533625682	0.00705210851815473	0.0256897063357913	0.0474977828698692	0.162682226926816	0	0.0369602798278084	0.0245778851522149	0.164248316532294	0.103217076341657	0.0585237762400895	0.0328008823967381	0	0.0783435787573188	0	0.0157874623136869	0	0.408	0.0304477486053348	1.07956102838304
GSE52018_GSM1257606	0	0	0.0320288542605928	0.133650837125852	0	0.213361685451237	0.018976452995764	0	0.0454703186446912	0.113166282804054	0	0.0160385388850121	0.0270707107216926	0.0306015023982293	0.0749163450081703	0.174729706034195	0.0607145777940009	0	0.0444240509984212	0	0	0.014850136878087	0.478	0.02145043748596	1.08645570131548
GSE52018_GSM1257607	0.0881516989509506	0	0	0.140492740403911	0	0.172646589972923	0	0	0	0.0945741283709336	0	0	0.00929943947364288	0.137281758559055	0.164325462378907	0.130222457160468	0.0385996884727905	0	0.0244060362564187	0	0	0	0.548	0.0115391985564604	1.10725189780376
GSE52018_GSM1257608	0	0	0	0.207186044857732	0	0.116150015587569	0	0.0312116245019533	0.219776389186688	0	0	0.0799841808457755	0.0320003570373473	0.0421934376386901	0.0294905458151751	0.119694343632895	0	0.0282029640064099	0.0914795129568619	0	0.00263058393290318	0	0.629	7.53269123586252e-05	1.11059430213427
GSE52018_GSM1257609	0.0999008362190537	0	0.0263391114268857	0.0428470895364633	0	0.27616387155234	0	0	0.125257365702091	0.0217526352221142	0	0.0158623262679094	0.0165775755478475	0.0549525165231453	0.15338209014172	0.109263679736275	0.0151628495450361	0	0.0402423037218711	0	0.00229574885724751	0	0.165	0.093691267284716	1.05969522637434
GSE52018_GSM1257610	0.0043792491793802	0	0.0219555209059726	0.0633562153107737	0	0.240097517676227	0	0.0116295250669236	0.0846444485360108	0.0836393299036475	0	0.0759165773299506	0	0.0492828406848653	0.0194711279208437	0.21739884598771	0.00919346323809588	0.00454511662224921	0.100681414129613	0	0	0.013808807507738	0.353	0.0407481735323958	1.08233017515127
GSE52018_GSM1257611	0.0349475861330475	0	0.184872149632114	0	0	0.188103129944876	0	0.102800808357359	0.0637504713027757	0.072146827431319	0.0383005164093343	0	0.00408461784886229	0	0.121326187905187	0.012248652451221	0.112280078586856	0	0	0	0	0.065138973997048	0.867	-0.0278297826704344	1.08838993557156
GSE52018_GSM1257612	0.0407481618606978	0	0.0438030902705806	0.0904458897840006	0	0.258322966616124	0.0330209724820702	0.0173829279570218	0.183529064338591	0.0163922392316661	0.0510935581898407	0	0	0.0104459366395452	0.0374263358218112	0.0963852955190714	0	0.0591114879652665	0	0.0464771164189494	0	0.0154149569047638	0.479	0.0212988628007584	1.09216711264618
GSE52018_GSM1257613	0.0123545197692331	0	0.0756416598554484	0	0	0.302263109188136	0.000164875716983207	0.124207034362942	0.108598718991169	0.0144298339211076	0.044095489942847	0	0.0856957770079128	0.0146603822370321	0	0	0.0567276062970596	0.095037886286373	0	0.0207636101464742	0.0141181865856313	0.031241309691651	0.406	0.0306768966605312	1.07820967871763
GSE52018_GSM1257614	0.0400694320534459	0	0	0.146307738408687	0	0.171601275082918	0.0353852480910748	0	0.0489757475832668	0.0230823682284615	0	0.1073785014775	0	0.0198014798908384	0.0217129691620882	0.260369234019478	0	0	0.0727465937814087	0	0	0.0525694122208333	0.168	0.0923994103603864	1.0645516666705
GSE52018_GSM1257615	0.00122029378956999	0	0	0.083748415772981	0	0.145472223682169	0.00780528287354808	0	0.0363976912043692	0.0900262809906078	0	0.0160632040193017	0.0641411193954125	0.135862188632599	0.108652871320997	0.17986326844804	0.0498448866817517	0	0.07355622435948	0	0	0.00734604882917363	0.394	0.032563246327523	1.08332440647998
GSE52018_GSM1257616	0	0.0331270775076951	0.0658339528266136	0.0719324676939121	0	0.078048995596386	0.00526686270774485	0.00221910449086011	0.180234167016388	0.102260209294485	0	0.0616361053311256	0	0.111229013318012	0.0235760570566437	0.174338811585335	0	0.00851217247453469	0.0817850031002638	0	0	0	0.164	0.0942142041711139	1.05039619863342
GSE52018_GSM1257617	0.00580298455465605	0	0.0348066521250327	0.115673191818774	0	0.219010711963192	0.0677981488718992	0.0152016864791582	0.100979158920454	0	0.0273853645735916	0.0252653829095262	0.0168965233880718	0	0.0581577895608676	0.263453119720417	0.018059504548979	0	0.0315097805653806	0	0	0	0.174	0.0893433824277103	1.05491072584902
GSE52018_GSM1257618	0.0171500665864263	0	0.0195095284722622	0.159489942820546	0	0.17514136426901	0.000591169970187455	0	0.185219388041707	0.0235589003622896	0	0.0139200794156246	0.017173853963217	0.095970758055924	0.0809360108520765	0.160996415724467	0.0105814264146324	0	0.0397610950516298	0	0	0	0.37	0.0366875684916612	1.08377168621347
GSE52018_GSM1257619	0.0328467157213762	0	0.0890366745203834	0.204561360035676	0	0.00993095761661316	0	0	0.168071634647559	0.108616855807265	0	0.0507648075826137	0	0.154642744669204	0.0192095451961374	0.0754003565033869	0	0	0.0848018238438815	0	0	0.00211652385590362	0.435	0.0261967155460348	1.08689558627352
GSE52018_GSM1257620	0.0153842940857034	0	0.0097551870618957	0	0	0.238336966871552	0	0	0	0.11018268754376	0	0.0500185148743364	0.0230728772831056	0.165670123763613	0.19121226582445	0.0489764724516895	0.026705193658267	0	0.120685416581628	0	0	0	0.402	0.0312446632337785	1.10353038872157
GSE52018_GSM1257621	0.0674254580741949	0	0.0147719316373101	0.0903240891812216	0	0	0.125142887533375	0.0286373759854813	0.0197749506541064	0.278114517320754	0	0.0412246832309025	0	0.0598160912638049	0.0339070820558023	0.142322761895754	0.0149783574132674	0	0.0767548942158652	0	0	0.00680491953816088	0.553	0.0106393004594814	1.10689519457757
GSE52018_GSM1257622	0.182413642500459	0	0.0168423497062491	0.0868964889390547	0	0.0471807913866836	0	0	0.152609388311393	0.0684356725429108	0.00164066805415305	0	0	0.258181630257319	0.116305777151239	0.0615868488156463	0	0	0.00790674233489245	0	0	0	0.496	0.0185415699909242	1.1005083549588
GSE52018_GSM1257623	0	0.000392638544544083	0.0283809623434751	0.153064536504213	0	0.162743182648328	0.0176961359353918	0.00355628062780174	0	0.098235343692752	0	0.0595629703891058	0.0803205096233935	0	0.0601668604564086	0.241473635177957	0.0495791381823801	0	0.0448278058742492	0	0	0	0.578	0.0070495932481261	1.09671446815569
GSE52018_GSM1257624	0.090408211643003	0	0	0.00404623787961655	0	0.291650149299042	0.0497911509471784	0	0.0457654034487896	0.129643803840158	0.0291418937753887	0	0	0.012132024153086	0.112919314520419	0.199723971638533	0.0122063785996832	0	0	0.0225714602551017	0	0	0.339	0.0440374846472376	1.08342074389641
GSE52018_GSM1257625	0.0299803766178698	0	0.024809906454667	0.15966052710042	0	0	0.00157683593924878	0	0	0.0295232608940191	0	0.0547670514511992	0.0903546359042427	0.130089284861587	0.139293621077911	0.183670365363078	0.0769774359582505	0	0.0780501999214441	0	0	0.00124649845606216	0.344	0.0431905884137463	1.08388011369193
GSE52018_GSM1257626	0.0503159678271319	0	0.0264109596867253	0.0636491764365467	0	0.2394407925811	0	0	0.16588925987587	0	0	0.109247461066061	0	0.12084156413485	0.0220576715569119	0.130059819115368	0	0	0.0644343901180732	0	0	0.00765293760136236	0.371	0.0365297055522611	1.08787493480511
GSE52018_GSM1257627	0.0612820713391133	0	0	0.248471005326458	0	0.0588628115816479	0	0.00488130230628482	0.0667580429185726	0	0	0.13255516109658	0.0311523654654132	0	0.0743052450701623	0.254317947113676	0.0505113832566941	0	0.010034462106155	0	0	0.0068682024192439	0.423	0.0279311147398645	1.1043586527772
GSE52018_GSM1257628	0	0	0.00741873997954826	0.0179489882677794	0	0.117852770082037	0.151989809247484	0	0.0546789678047043	0.0633528822925125	0	0	0.0394021712463853	0.0447255783857531	0.187432459579832	0.0828687783326222	0.159888418276426	0	0.0724404365049157	0	0	0	0.4	0.0314133152588718	1.08164168730809
GSE52018_GSM1257629	0.0392709527788958	0	0.0453000437389598	0.264809046267397	0	0.00902079804942653	0.0408353738166189	0	0.182744796547693	0	0.00678943102502428	0.0094884927553227	0	0.183450743106023	0.0287326327870397	0.128649789627097	0.00197168535067845	0	0.0589362141498227	0	0	0	0.039	0.191723715585368	1.01315914304778
GSE52018_GSM1257630	0.0873591512583224	0	0.0208940734650483	0.263092582958465	0	0.0520712437792649	0.0132864988494357	0	0.00835421557483517	0	0	0.083122716557987	0.0488598373509128	0.136537077090985	0.0771641789593343	0.0573582632070239	0.0335002437627787	0	0.115156549801501	0	0	0.00324336738410578	0.598	0.00465670288376714	1.09312451574522
GSE52018_GSM1257631	0.108776487157717	0	0.0272396244435839	0.131910059656252	0	0.0101900745898192	0	0.0993006663222504	0	0	0	0.0314463580382748	0.0564931095442187	0.176862728283638	0.0747669373523508	0.144756018317821	0.0675911821231091	0	0.070666754170965	0	0	0	0.589	0.00555819015337467	1.08116673739903
GSE52018_GSM1257632	0.09087211360176	0	0.0328013533772267	0	0	0.203242208600831	0.0226222332310269	0	0.0501065590323028	0.133392690416368	0	0.0175091492247472	0.00464991257265899	0.259082553774732	0.0312854590572198	0.0982183077115801	0	0	0.0450047505714521	0	0.00146146761711072	0.00975124121098284	0.183	0.0844251015681287	1.0643681896183
GSE52018_GSM1257633	0.116116180066875	0	0	0.149119588518365	0	0.0895400432894879	0.0931297632709123	0	0	0	0.0340160741099425	0	0	0.0134355996201826	0.122909853686972	0.277233546703093	0.0371354081615183	0	0.064684293299198	0	0	0.00267964927345312	0.226	0.0685857891705166	1.05876293326521
GSE52018_GSM1257634	0	0.00676668345535817	0	0.212717603480795	0	0.0451298510360786	0	0.0669012128028617	0.127477049993647	0.00779617295454863	0	0.0603798932034862	0.0407317562629399	0.159797278634751	0.0101165539814729	0.162071003933443	0	0	0.100114940260617	0	0	0	0.27	0.0566003108412912	1.07712444420009
