# Supplementary material for: Single-cell and genetic multi-omics analysis combined with experiments confirmed the signature and potential targets of cuproptosis in hepatocellular carcinoma
Source: Front Cell Dev Biol. 2023 Sep 8;11:1240390. doi: 10.3389/fcell.2023.1240390 (PMC10516581; doi:10.3389/fcell.2023.1240390)
Supplement: Supplementary file 2 [file DataSheet3.zip › Raw data/gene.txt]

Gene	Type
FDX1	Cuproptosis
LIAS	Cuproptosis
LIPT1	Cuproptosis
DLD	Cuproptosis
DLAT	Cuproptosis
PDHA1	Cuproptosis
PDHB	Cuproptosis
MIF1	Cuproptosis
GLS	Cuproptosis
CDKN2A	Cuproptosis
