# Supplementary material for: Single-cell and genetic multi-omics analysis combined with experiments confirmed the signature and potential targets of cuproptosis in hepatocellular carcinoma
Source: Front Cell Dev Biol. 2023 Sep 8;11:1240390. doi: 10.3389/fcell.2023.1240390 (PMC10516581; doi:10.3389/fcell.2023.1240390)
Supplement: Supplementary file 2 [file DataSheet3.zip › Raw data/multiCox.txt]

id	coef
NEIL3	0.295816611129312
GCLM	0.252650839825884
NT5DC2	0.269354619341363
G6PC	-0.119940407285407
BEX1	-0.147468344762667
