# Supplementary material for: Single-cell and genetic multi-omics analysis combined with experiments confirmed the signature and potential targets of cuproptosis in hepatocellular carcinoma
Source: Front Cell Dev Biol. 2023 Sep 8;11:1240390. doi: 10.3389/fcell.2023.1240390 (PMC10516581; doi:10.3389/fcell.2023.1240390)
Supplement: Supplementary file 2 [file DataSheet3.zip › Raw data/prgTME11.maftools.R]

######Video source: https://ke.biowolf.cn
######ÉúÐÅ×ÔÑ§Íø: https://www.biowolf.cn/
######Î¢ÐÅ¹«ÖÚºÅ£ºbiowolf_cn
######ºÏ×÷ÓÊÏä£ºbiowolf@foxmail.com
######´ðÒÉÎ¢ÐÅ: 18520221056

#if (!require("BiocManager"))
#    install.packages("BiocManager")
#BiocManager::install("maftools")


library(maftools)       #ÒýÓÃ°ü
setwd("C:\\Users\\feng\\Desktop\\LIHC-Cuprotosis\\11.maftools")      #ÉèÖÃ¹¤×÷Ä¿Â¼

#¶ÁÈ¡Í»±ä»ùÒòÎÄ¼þ
geneRT=read.table("gene.txt", header=T, sep="\t", check.names=F, row.names=1)
gene=row.names(geneRT)

#»æÖÆÆÙ²¼Í¼
pdf(file="oncoplot.pdf", width=8, height=7.5)
maf=read.maf(maf="input.maf")
oncoplot(maf=maf, genes=gene, fontSize=0.5, draw_titv=T)
dev.off()


######Video source: https://ke.biowolf.cn
######ÉúÐÅ×ÔÑ§Íø: https://www.biowolf.cn/
######Î¢ÐÅ¹«ÖÚºÅ£ºbiowolf_cn
######ºÏ×÷ÓÊÏä£ºbiowolf@foxmail.com
######´ðÒÉÎ¢ÐÅ: 18520221056
