# Supplementary material for: Single-cell and genetic multi-omics analysis combined with experiments confirmed the signature and potential targets of cuproptosis in hepatocellular carcinoma
Source: Front Cell Dev Biol. 2023 Sep 8;11:1240390. doi: 10.3389/fcell.2023.1240390 (PMC10516581; doi:10.3389/fcell.2023.1240390)
Supplement: Supplementary file 2 [file DataSheet3.zip › Raw data/prgTME14.CNVfreq.R]

######Video source: https://ke.biowolf.cn
######ÉúÐÅ×ÔÑ§Íø: https://www.biowolf.cn/
######Î¢ÐÅ¹«ÖÚºÅ£ºbiowolf_cn
######ºÏ×÷ÓÊÏä£ºbiowolf@foxmail.com
######´ðÒÉÎ¢ÐÅ: 18520221056

inputFile="cnvMatrix.txt"     #ÊäÈëÎÄ¼þ
setwd("C:\\Users\\feng\\Desktop\\LIHC-Cuprotosis\\14.CNVfreq")      #ÉèÖÃ¹¤×÷Ä¿Â¼

rt=read.table(inputFile, header=T, sep="\t", check.names=F, row.names=1)    #¶ÁÈ¡ÊäÈëÎÄ¼þ
GAIN=rowSums(rt> 0)         #»ñÈ¡¿½±´ÊýÔö¼ÓµÄÑùÆ·ÊýÄ¿
LOSS=rowSums(rt< 0)         #»ñÈ¡¿½±´ÊýÈ±Ê§µÄÑùÆ·ÊýÄ¿
GAIN=GAIN/ncol(rt)*100      #¼ÆËã¿½±´ÊýÔö¼ÓµÄ°Ù·ÖÂÊ
LOSS=LOSS/ncol(rt)*100      #¼ÆËã¿½±´ÊýÈ±Ê§µÄ°Ù·ÖÂÊ
data=cbind(GAIN, LOSS)
data=data[order(data[,"GAIN"],decreasing = T),]

#»æÖÆÍ¼ÐÎ
data.max = apply(data, 1, max)
pdf(file="CNVfreq.pdf", width=5, height=3)
cex=1.3
par(cex.lab=cex, cex.axis=cex, font.axis=2, las=1, xpd=T)
bar=barplot(data.max, col="grey80", border=NA,
            xlab="", ylab="CNV.frequency(%)", space=1.0,
            xaxt="n", ylim=c(0,1.2*max(data.max)))
points(bar,data[,"GAIN"], pch=20, col=2, cex=3)
points(bar,data[,"LOSS"], pch=20, col=3, cex=3)
legend("top", legend=c('GAIN','LOSS'), col=2:3, pch=20, bty="n", cex=1.3, ncol=2)
par(srt=45)
text(bar, par('usr')[3]-0.2, rownames(data), adj=1, cex=0.7)
dev.off()


######Video source: https://ke.biowolf.cn
######ÉúÐÅ×ÔÑ§Íø: https://www.biowolf.cn/
######Î¢ÐÅ¹«ÖÚºÅ£ºbiowolf_cn
######ºÏ×÷ÓÊÏä£ºbiowolf@foxmail.com
######´ðÒÉÎ¢ÐÅ: 18520221056
