# Supplementary material for: Single-cell and genetic multi-omics analysis combined with experiments confirmed the signature and potential targets of cuproptosis in hepatocellular carcinoma
Source: Front Cell Dev Biol. 2023 Sep 8;11:1240390. doi: 10.3389/fcell.2023.1240390 (PMC10516581; doi:10.3389/fcell.2023.1240390)
Supplement: Supplementary file 2 [file DataSheet3.zip › Raw data/prgTME16.RCircos.R]

######Video source: https://ke.biowolf.cn
######ÉúÐÅ×ÔÑ§Íø: https://www.biowolf.cn/
######Î¢ÐÅ¹«ÖÚºÅ£ºbiowolf_cn
######ºÏ×÷ÓÊÏä£ºbiowolf@foxmail.com
######´ðÒÉÎ¢ÐÅ: 18520221056

#install.packages("RCircos")


library("RCircos")       #ÒýÓÃ°ü
setwd("C:\\Users\\feng\\Desktop\\LIHC-Cuprotosis\\16.Rcircos")    #ÉèÖÃ¹¤×÷Ä¿Â¼

#³õÊ¼»¯È¦Í¼
cytoBandIdeogram=read.table("refer.txt", header=T, sep="\t")
chr.exclude <- NULL
cyto.info <- cytoBandIdeogram
tracks.inside <- 5
tracks.outside <- 0
RCircos.Set.Core.Components(cyto.info, chr.exclude, tracks.inside, tracks.outside)

#ÉèÖÃÈ¦Í¼²ÎÊý
rcircos.params <- RCircos.Get.Plot.Parameters()
rcircos.params$text.size=0.8
rcircos.params$point.size=5
RCircos.Reset.Plot.Parameters(rcircos.params)

#Êä³öÎÄ¼þ
pdf(file="RCircos.pdf", width=8, height=8)
RCircos.Set.Plot.Area()
RCircos.Chromosome.Ideogram.Plot()

#¶ÁÈ¡¿½±´ÊýµÄÎÄ¼þ£¬»æÖÆÉ¢µãÍ¼
RCircos.Scatter.Data=read.table("Rcircos.scatter.txt", header=T, sep="\t", check.names=F)
data.col <- 4
track.num <- 1
side <- "in"
RCircos.Scatter.Plot(RCircos.Scatter.Data, data.col, track.num, side, by.fold=0.1)

#¶ÁÈ¡»ùÒò×¢ÊÍÎÄ¼þ£¬±ê×¢»ùÒòµÄÃû³Æ
RCircos.Gene.Label.Data=read.table("Rcircos.geneLabel.txt", header=T, sep="\t", check.names=F)
name.col <- 4
side <- "in"
track.num <- 2
RCircos.Gene.Connector.Plot(RCircos.Gene.Label.Data, track.num, side)
track.num <- 3
RCircos.Gene.Name.Plot(RCircos.Gene.Label.Data, name.col, track.num, side)
dev.off()


######Video source: https://ke.biowolf.cn
######ÉúÐÅ×ÔÑ§Íø: https://www.biowolf.cn/
######Î¢ÐÅ¹«ÖÚºÅ£ºbiowolf_cn
######ºÏ×÷ÓÊÏä£ºbiowolf@foxmail.com
######´ðÒÉÎ¢ÐÅ: 18520221056
