# Supplementary material for: Single-cell and genetic multi-omics analysis combined with experiments confirmed the signature and potential targets of cuproptosis in hepatocellular carcinoma
Source: Front Cell Dev Biol. 2023 Sep 8;11:1240390. doi: 10.3389/fcell.2023.1240390 (PMC10516581; doi:10.3389/fcell.2023.1240390)
Supplement: Supplementary file 2 [file DataSheet3.zip › Raw data/prgTME18.merge.R]

######Video source: https://ke.biowolf.cn
######ÉúÐÅ×ÔÑ§Íø: https://www.biowolf.cn/
######Î¢ÐÅ¹«ÖÚºÅ£ºbiowolf_cn
######ºÏ×÷ÓÊÏä£ºbiowolf@foxmail.com
######´ðÒÉÎ¢ÐÅ: 18520221056

#if (!requireNamespace("BiocManager", quietly = TRUE))
#    install.packages("BiocManager")
#BiocManager::install("limma")

#if (!requireNamespace("BiocManager", quietly = TRUE))
#    install.packages("BiocManager")
#BiocManager::install("sva")


#ÒýÓÃ°ü
library(limma)
library(sva)
setwd("C:\\Users\\feng\\Desktop\\LIHC-Cuprotosis\\18.merge")     #ÉèÖÃ¹¤×÷Ä¿Â¼
files=c("TCGA.TPM.txt", "GSE76427.txt", "GSE52018.txt")                 #ÊäÈëÎÄ¼þÃû³Æ

#»ñÈ¡½»¼¯»ùÒò
geneList=list()
for(i in 1:length(files)){
    inputFile=files[i]
    rt=read.table(inputFile, header=T, sep="\t",check.names=F)
    header=unlist(strsplit(inputFile, "\\.|\\-"))
    geneList[[header[1]]]=as.vector(rt[,1])
}
intersectGenes=Reduce(intersect, geneList)

#Êý¾ÝºÏ²¢
allTab=data.frame()
batchType=c()
for(i in 1:length(files)){
    inputFile=files[i]
    header=unlist(strsplit(inputFile, "\\.|\\-"))
    #¶ÁÈ¡ÊäÈëÎÄ¼þ£¬²¢¶ÔÊäÈëÎÄ¼þ½øÐÐÕûÀí
    rt=read.table(inputFile, header=T, sep="\t", check.names=F)
    rt=as.matrix(rt)
    rownames(rt)=rt[,1]
    exp=rt[,2:ncol(rt)]
    dimnames=list(rownames(exp),colnames(exp))
    data=matrix(as.numeric(as.matrix(exp)),nrow=nrow(exp),dimnames=dimnames)
    rt=avereps(data)
    colnames(rt)=paste0(header[1], "_", colnames(rt))
    #¶ÔTCGAÉ¾³ýÕý³£ÑùÆ·
    if(header[1] == "TCGA"){
		group=sapply(strsplit(colnames(rt),"\\-"), "[", 4)
		group=sapply(strsplit(group,""), "[", 1)
		rt=rt[,group==0]
		rt=t(rt)
		row.names(rt)=gsub("(.*?)\\-(.*?)\\-(.*?)\\-.*", "\\1\\-\\2\\-\\3", row.names(rt))
		rt=avereps(rt)
		rt=t(rt)
    }
    #¶ÔÊýÖµ´óµÄÊý¾ÝÈ¡log2
    qx=as.numeric(quantile(rt, c(0, 0.25, 0.5, 0.75, 0.99, 1.0), na.rm=T))
    LogC=( (qx[5]>100) || ( (qx[6]-qx[1])>50 && qx[2]>0) )
    if(LogC){
    	rt[rt<0]=0
        rt=log2(rt+1)}
    if(header[1] != "TCGA"){
    	rt=normalizeBetweenArrays(rt)
    }
    #Êý¾ÝºÏ²¢
    if(i==1){
    	allTab=rt[intersectGenes,]
    }else{
    	allTab=cbind(allTab, rt[intersectGenes,])
    }
    batchType=c(batchType, rep(i,ncol(rt)))
}

#¶ÔÊý¾Ý½øÐÐÅú´Î½ÃÕý£¬Êä³ö½ÃÕýºóµÄ½á¹û
outTab=ComBat(allTab, batchType, par.prior=TRUE)
outTab=rbind(geneNames=colnames(outTab), outTab)
write.table(outTab, file="merge.txt", sep="\t", quote=F, col.names=F)


######Video source: https://ke.biowolf.cn
######ÉúÐÅ×ÔÑ§Íø: https://www.biowolf.cn/
######Î¢ÐÅ¹«ÖÚºÅ£ºbiowolf_cn
######ºÏ×÷ÓÊÏä£ºbiowolf@foxmail.com
######´ðÒÉÎ¢ÐÅ: 18520221056
