# Supplementary material for: Single-cell and genetic multi-omics analysis combined with experiments confirmed the signature and potential targets of cuproptosis in hepatocellular carcinoma
Source: Front Cell Dev Biol. 2023 Sep 8;11:1240390. doi: 10.3389/fcell.2023.1240390 (PMC10516581; doi:10.3389/fcell.2023.1240390)
Supplement: Supplementary file 2 [file DataSheet3.zip › Raw data/prgTME26.ssGSEA.R]

######Video source: https://ke.biowolf.cn
######ÉúÐÅ×ÔÑ§Íø: https://www.biowolf.cn/
######Î¢ÐÅ¹«ÖÚºÅ£ºbiowolf_cn
######ºÏ×÷ÓÊÏä£ºbiowolf@foxmail.com
######´ðÒÉÎ¢ÐÅ: 18520221056

#if (!requireNamespace("BiocManager", quietly = TRUE))
#    install.packages("BiocManager")
#BiocManager::install("limma")
#BiocManager::install("GSEABase")
#BiocManager::install("GSVA")

#install.packages("ggpubr")


#ÒýÓÃ°ü
library(reshape2)
library(ggpubr)
library(limma)
library(GSEABase)
library(GSVA)

expFile="merge.txt"                #±í´ïÊý¾ÝÎÄ¼þ
clusterFile="PRGcluster.txt"       #·ÖÐÍ½á¹ûÎÄ¼þ
gmtFile="immune.gmt"               #ÃâÒß»ùÒò¼¯ÎÄ¼þ
setwd("C:\\Users\\feng\\Desktop\\LIHC-Cuprotosis\\26.ssGSEA")     #ÉèÖÃ¹¤×÷Ä¿Â¼

#¶ÁÈ¡±í´ïÊäÈëÎÄ¼þ,²¢¶ÔÊäÈëÎÄ¼þÕûÀí
rt=read.table(expFile, header=T, sep="\t", check.names=F)
rt=as.matrix(rt)
rownames(rt)=rt[,1]
exp=rt[,2:ncol(rt)]
dimnames=list(rownames(exp),colnames(exp))
data=matrix(as.numeric(as.matrix(exp)),nrow=nrow(exp),dimnames=dimnames)
data=avereps(data)

#¶ÁÈ¡»ùÒò¼¯ÎÄ¼þ
geneSets=getGmt(gmtFile, geneIdType=SymbolIdentifier())

#ssGSEA·ÖÎö
ssgseaScore=gsva(data, geneSets, method='ssgsea', kcdf='Gaussian', abs.ranking=TRUE)
#¶ÔssGSEA´ò·Ö½øÐÐ½ÃÕý
normalize=function(x){
  return((x-min(x))/(max(x)-min(x)))}
ssgseaScore=normalize(ssgseaScore)
#Êä³össGSEA´ò·Ö½á¹û
ssgseaOut=rbind(id=colnames(ssgseaScore), ssgseaScore)
write.table(ssgseaOut,file="ssGSEA.result.txt",sep="\t",quote=F,col.names=F)

#¶ÁÈ¡·ÖÐÍÎÄ¼þ
cluster=read.table(clusterFile, header=T, sep="\t", check.names=F, row.names=1)

#Êý¾ÝºÏ²¢
ssgseaScore=t(ssgseaScore)
sameSample=intersect(row.names(ssgseaScore), row.names(cluster))
ssgseaScore=ssgseaScore[sameSample,,drop=F]
cluster=cluster[sameSample,,drop=F]
scoreCluster=cbind(ssgseaScore, cluster)

#°ÑÊý¾Ý×ª»»³Éggplot2ÊäÈëÎÄ¼þ
data=melt(scoreCluster, id.vars=c("PRGcluster"))
colnames(data)=c("PRGcluster", "Immune", "Fraction")

#»æÖÆÏäÏßÍ¼
bioCol=c("#0066FF","#FF9900","#FF0000","#6E568C","#7CC767","#223D6C","#D20A13","#FFD121","#088247","#11AA4D")
bioCol=bioCol[1:length(levels(factor(data[,"PRGcluster"])))]
p=ggboxplot(data, x="Immune", y="Fraction", color="PRGcluster", 
     ylab="Immune infiltration",
     xlab="",
     legend.title="PRGcluster",
     palette=bioCol)
p=p+rotate_x_text(50)

#±£´æÍ¼ÐÎ
pdf(file="boxplot.pdf", width=8, height=6.5)
p+stat_compare_means(aes(group=PRGcluster),symnum.args=list(cutpoints = c(0, 0.001, 0.01, 0.05, 1), symbols = c("***", "**", "*", "")),label = "p.signif")
dev.off()


######Video source: https://ke.biowolf.cn
######ÉúÐÅ×ÔÑ§Íø: https://www.biowolf.cn/
######Î¢ÐÅ¹«ÖÚºÅ£ºbiowolf_cn
######ºÏ×÷ÓÊÏä£ºbiowolf@foxmail.com
######´ðÒÉÎ¢ÐÅ: 18520221056
