# Supplementary material for: Single-cell and genetic multi-omics analysis combined with experiments confirmed the signature and potential targets of cuproptosis in hepatocellular carcinoma
Source: Front Cell Dev Biol. 2023 Sep 8;11:1240390. doi: 10.3389/fcell.2023.1240390 (PMC10516581; doi:10.3389/fcell.2023.1240390)
Supplement: Supplementary file 2 [file DataSheet3.zip › Raw data/prgTME27.PCA.R]

######Video source: https://ke.biowolf.cn
######ÉúÐÅ×ÔÑ§Íø: https://www.biowolf.cn/
######Î¢ÐÅ¹«ÖÚºÅ£ºbiowolf_cn
######ºÏ×÷ÓÊÏä£ºbiowolf@foxmail.com
######´ðÒÉÎ¢ÐÅ: 18520221056

#if (!requireNamespace("BiocManager", quietly = TRUE))
#    install.packages("BiocManager")
#BiocManager::install("limma")

#install.packages("ggplot2")


#ÒýÓÃ°ü
library(limma)
library(ggplot2)

expFile="prgGeneExp.txt"         #±í´ïÊý¾ÝÎÄ¼þ
clusterFile="PRGcluster.txt"     #·ÖÐÍ½á¹ûÎÄ¼þ
setwd("C:\\Users\\feng\\Desktop\\LIHC-Cuprotosis\\27.PCA")      #ÉèÖÃ¹¤×÷Ä¿Â¼

#¶ÁÈ¡ÊäÈëÎÄ¼þ,²¢¶ÔÊäÈëÎÄ¼þ½øÐÐÕûÀí
rt=read.table(expFile, header=T, sep="\t", check.names=F)
rt=as.matrix(rt)
rownames(rt)=rt[,1]
exp=rt[,2:ncol(rt)]
dimnames=list(rownames(exp),colnames(exp))
data=matrix(as.numeric(as.matrix(exp)),nrow=nrow(exp),dimnames=dimnames)
data=avereps(data)
data=data[rowMeans(data)>0,]
data=t(data)

#PCA·ÖÎö
data.pca=prcomp(data, scale. = TRUE)
pcaPredict=predict(data.pca)
write.table(pcaPredict, file="newTab.xls", quote=F, sep="\t")

#¶ÁÈ¡·ÖÐÍÎÄ¼þ
cluster=read.table(clusterFile, header=T, sep="\t", check.names=F, row.names=1)
PRGcluster=as.vector(cluster[,1])

#ÉèÖÃÑÕÉ«
bioCol=c("#0066FF","#FF9900","#FF0000","#6E568C","#7CC767","#223D6C","#D20A13","#FFD121","#088247","#11AA4D")
prgCluCol=bioCol[1:length(levels(factor(PRGcluster)))]

#¿ÉÊÓ»¯
PCA=data.frame(PC1=pcaPredict[,1], PC2=pcaPredict[,2], PRGcluster=PRGcluster)
PCA.mean=aggregate(PCA[,1:2], list(PRGcluster=PCA$PRGcluster), mean)
pdf(file="PCA.pdf", width=6.5, height=5)
ggplot(data = PCA, aes(PC1, PC2)) + geom_point(aes(color = PRGcluster)) +
	scale_colour_manual(name="PRGcluster", values =prgCluCol)+
    theme_bw()+
    theme(plot.margin=unit(rep(1.5,4),'lines'))+
    annotate("text",x=PCA.mean$PC1, y=PCA.mean$PC2, label=PCA.mean$PRGcluster, cex=7)+
    theme(panel.grid.major = element_blank(), panel.grid.minor = element_blank())
dev.off()


######Video source: https://ke.biowolf.cn
######ÉúÐÅ×ÔÑ§Íø: https://www.biowolf.cn/
######Î¢ÐÅ¹«ÖÚºÅ£ºbiowolf_cn
######ºÏ×÷ÓÊÏä£ºbiowolf@foxmail.com
######´ðÒÉÎ¢ÐÅ: 18520221056
