# Supplementary material for: Single-cell and genetic multi-omics analysis combined with experiments confirmed the signature and potential targets of cuproptosis in hepatocellular carcinoma
Source: Front Cell Dev Biol. 2023 Sep 8;11:1240390. doi: 10.3389/fcell.2023.1240390 (PMC10516581; doi:10.3389/fcell.2023.1240390)
Supplement: Supplementary file 2 [file DataSheet3.zip › Raw data/prgTME34.geneHeatmap.R]

######Video source: https://ke.biowolf.cn
######ÉúÐÅ×ÔÑ§Íø: https://www.biowolf.cn/
######Î¢ÐÅ¹«ÖÚºÅ£ºbiowolf_cn
######ºÏ×÷ÓÊÏä£ºbiowolf@foxmail.com
######´ðÒÉÎ¢ÐÅ: 18520221056

#install.packages("pheatmap")


library(pheatmap)        #ÒýÓÃ°ü
expFile="uniSigGeneExp.txt"        #±í´ïÊý¾ÝÎÄ¼þ
geneCluFile="geneCluster.txt"      #»ùÒò·ÖÐÍµÄ½á¹ûÎÄ¼þ
prgCluFile="PRGcluster.txt"        #Ï¸°û½¹Íö·ÖÐÍµÄ½á¹ûÎÄ¼þ
cliFile="clinical.txt"             #ÁÙ´²Êý¾ÝÎÄ¼þ
setwd("C:\\Users\\feng\\Desktop\\LIHC-Cuprotosis\\34.geneHeatmap")     #ÉèÖÃ¹¤×÷Ä¿Â¼

#¶ÁÈ¡ÊäÈëÎÄ¼þ
exp=read.table(expFile, header=T, sep="\t", check.names=F, row.names=1)
prgClu=read.table(prgCluFile, header=T, sep="\t", check.names=F, row.names=1)
geneClu=read.table(geneCluFile, header=T, sep="\t", check.names=F, row.names=1)

#ºÏ²¢Êý¾Ý
exp=as.data.frame(t(exp))
sameSample=intersect(row.names(exp), row.names(prgClu))
exp=exp[sameSample,,drop=F]
expData=cbind(exp, geneCluster=geneClu[sameSample,], PRGcluster=prgClu[sameSample,])
Project=gsub("(.*?)\\_.*", "\\1", rownames(expData))
rownames(expData)=gsub("(.*?)\\_(.*?)", "\\2", rownames(expData))
expData=cbind(expData, Project)

#ºÏ²¢ÁÙ´²Êý¾Ý
cli=read.table(cliFile, header=T, sep="\t", check.names=F, row.names=1)
cli[,"Age"]=ifelse(cli[,"Age"]=="unknow", "unknow", ifelse(cli[,"Age"]>65,">65","<=65"))
sameSample=intersect(row.names(expData), row.names(cli))
expData=expData[sameSample,,drop=F]
cli=cli[sameSample,,drop=F]
data=cbind(expData, cli)

#ÌáÈ¡ÈÈÍ¼Êý¾Ý
data=data[order(data$geneCluster),]
Type=data[,((ncol(data)-2-ncol(cli)):ncol(data))]
data=t(data[,1:(ncol(expData)-3)])

#¾ÛÀàÑÕÉ«
bioCol=c("#0066FF","#FF9900","#FF0000","#6E568C","#7CC767","#223D6C","#D20A13","#FFD121","#088247","#11AA4D")
ann_colors=list()
PRGcol=bioCol[1:length(levels(factor(Type$PRGcluster)))]
names(PRGcol)=levels(factor(Type$PRGcluster))
ann_colors[["PRGcluster"]]=PRGcol
GENEcol=bioCol[1:length(levels(factor(Type$geneCluster)))]
names(GENEcol)=levels(factor(Type$geneCluster))
ann_colors[["geneCluster"]]=GENEcol

#ÈÈÍ¼¿ÉÊÓ»¯
pdf("heatmap.pdf", height=6, width=8)
pheatmap(data,
         annotation=Type,
         annotation_colors = ann_colors,
         color = colorRampPalette(c(rep("blue",5), "white", rep("red",5)))(50),
         cluster_cols =F,
         cluster_rows =F,
         scale="row",
         show_colnames=F,
         show_rownames=F,
         fontsize=6,
         fontsize_row=2,
         fontsize_col=6)
dev.off()


######Video source: https://ke.biowolf.cn
######ÉúÐÅ×ÔÑ§Íø: https://www.biowolf.cn/
######Î¢ÐÅ¹«ÖÚºÅ£ºbiowolf_cn
######ºÏ×÷ÓÊÏä£ºbiowolf@foxmail.com
######´ðÒÉÎ¢ÐÅ: 18520221056
