# Supplementary material for: Single-cell and genetic multi-omics analysis combined with experiments confirmed the signature and potential targets of cuproptosis in hepatocellular carcinoma
Source: Front Cell Dev Biol. 2023 Sep 8;11:1240390. doi: 10.3389/fcell.2023.1240390 (PMC10516581; doi:10.3389/fcell.2023.1240390)
Supplement: Supplementary file 2 [file DataSheet3.zip › Raw data/prgTME37.ggalluvial.R]

######Video source: https://ke.biowolf.cn
######ÉúÐÅ×ÔÑ§Íø: https://www.biowolf.cn/
######Î¢ÐÅ¹«ÖÚºÅ£ºbiowolf_cn
######ºÏ×÷ÓÊÏä£ºbiowolf@foxmail.com
######´ðÒÉÎ¢ÐÅ: 18520221056

#install.packages("ggplot2")
#install.packages("ggalluvial")


#ÒýÓÃ°ü
library(ggalluvial)
library(ggplot2)
library(dplyr)

prgCluFile="PRGcluster.txt"        #Ï¸°û½¹Íö·ÖÐÍµÄ½á¹ûÎÄ¼þ
geneCluFile="geneCluster.txt"      #»ùÒò·ÖÐÍµÄ½á¹ûÎÄ¼þ
riskFile="risk.all.txt"            #·çÏÕÎÄ¼þ
setwd("C:\\Users\\feng\\Desktop\\LIHC-Cuprotosis\\37.ggalluvial")     #ÉèÖÃ¹¤×÷Ä¿Â¼

#¶ÁÈ¡ÊäÈëÎÄ¼þ
prgClu=read.table(prgCluFile, header=T, sep="\t", check.names=F, row.names=1)
geneClu=read.table(geneCluFile, header=T, sep="\t", check.names=F, row.names=1)
risk=read.table(riskFile, header=T, sep="\t", check.names=F, row.names=1)

#ºÏ²¢Êý¾Ý
twoCluster=cbind(prgClu, geneClu)
rownames(twoCluster)=gsub("(.*?)\\_(.*?)", "\\2", rownames(twoCluster))
sameSample=intersect(row.names(twoCluster), row.names(risk))
rt=cbind(risk[sameSample,,drop=F], twoCluster[sameSample,,drop=F])

#×¼±¸É£»ùÍ¼ÊäÈëÎÄ¼þ
rt=rt[,c("PRGcluster", "geneCluster", "risk", "fustat")]
colnames(rt)=c("PRGcluster", "geneCluster", "Risk", "Fustat")
rt[,"Fustat"]=ifelse(rt[,"Fustat"]==0, "Alive", "Dead")
corLodes=to_lodes_form(rt, axes = 1:ncol(rt), id = "Cohort")

#µÃµ½Êä³öÎÄ¼þ
pdf(file="ggalluvial.pdf", width=6, height=5.5)
mycol=rep(c("#0066FF","#FF9900","#FF0000","#029149","#6E568C","#E0367A","#D8D155","#223D6C","#D20A13","#431A3D","#91612D","#FFD121","#088247","#11AA4D","#58CDD9","#7A142C","#5D90BA","#64495D","#7CC767"),15)
ggplot(corLodes, aes(x = x, stratum = stratum, alluvium = Cohort,fill = stratum, label = stratum)) +
  	 scale_x_discrete(expand = c(0, 0)) +  
  	 #ÓÃaes.flow¿ØÖÆÏßÌõÑÕÉ«£¬forwardËµÃ÷ÑÕÉ«ºÍÇ°ÃæµÄÖù×´Í¼Ò»ÖÂ£¬backwardËµÃ÷ºÍºóÃæµÄÖù×´Í¼Ò»ÖÂ¡£
  	 geom_flow(width = 2/10,aes.flow = "forward") + 
	 geom_stratum(alpha = .9,width = 2/10) +
	 scale_fill_manual(values = mycol) +
	 #size=3´ú±í×ÖÌå´óÐ¡
	 geom_text(stat = "stratum", size = 3,color="black") +
	 xlab("") + ylab("") + theme_bw() + 
	 theme(axis.line = element_blank(),axis.ticks = element_blank(),axis.text.y = element_blank()) + #È¥µô×ø±êÖá
	 theme(panel.grid =element_blank()) + 
	 theme(panel.border = element_blank()) + 
	 ggtitle("") + guides(fill = FALSE)                            
dev.off()


######Video source: https://ke.biowolf.cn
######ÉúÐÅ×ÔÑ§Íø: https://www.biowolf.cn/
######Î¢ÐÅ¹«ÖÚºÅ£ºbiowolf_cn
######ºÏ×÷ÓÊÏä£ºbiowolf@foxmail.com
######´ðÒÉÎ¢ÐÅ: 18520221056
