# Supplementary material for: Single-cell and genetic multi-omics analysis combined with experiments confirmed the signature and potential targets of cuproptosis in hepatocellular carcinoma
Source: Front Cell Dev Biol. 2023 Sep 8;11:1240390. doi: 10.3389/fcell.2023.1240390 (PMC10516581; doi:10.3389/fcell.2023.1240390)
Supplement: Supplementary file 2 [file DataSheet3.zip › Raw data/prgTME38.clusterRisk.R]

######Video source: https://ke.biowolf.cn
######ÉúÐÅ×ÔÑ§Íø: https://www.biowolf.cn/
######Î¢ÐÅ¹«ÖÚºÅ£ºbiowolf_cn
######ºÏ×÷ÓÊÏä£ºbiowolf@foxmail.com
######´ðÒÉÎ¢ÐÅ: 18520221056

#if (!requireNamespace("BiocManager", quietly = TRUE))
#    install.packages("BiocManager")
#BiocManager::install("limma")

#install.packages("ggpubr")


#ÒýÓÃ°ü
library(limma)
library(ggpubr)
prgCluFile="PRGcluster.txt"        #Ï¸°û½¹Íö·ÖÐÍÎÄ¼þ
geneCluFile="geneCluster.txt"      #»ùÒò·ÖÐÍÎÄ¼þ
scoreFile="risk.all.txt"           #·çÏÕÎÄ¼þ
setwd("C:\\Users\\feng\\Desktop\\LIHC-Cuprotosis\\38.clusterRisk")     #ÉèÖÃ¹¤×÷Ä¿Â¼

#¶ÁÈ¡ÊäÈëÎÄ¼þ
prgClu=read.table(prgCluFile, header=T, sep="\t", check.names=F, row.names=1)
geneClu=read.table(geneCluFile, header=T, sep="\t", check.names=F, row.names=1)
score=read.table(scoreFile, header=T, sep="\t", check.names=F, row.names=1)

#ºÏ²¢Êý¾Ý
twoCluster=cbind(prgClu, geneClu)
rownames(twoCluster)=gsub("(.*?)\\_(.*?)", "\\2", rownames(twoCluster))
sameSample=intersect(row.names(twoCluster), row.names(score))
data=cbind(score[sameSample,,drop=F], twoCluster[sameSample,,drop=F])


#######Ï¸°û½¹Íö·ÖÐÍµÄÏäÏßÍ¼########
#ÉèÖÃ±È½Ï×é
data$PRGcluster=factor(data$PRGcluster, levels=levels(factor(data$PRGcluster)))
group=levels(factor(data$PRGcluster))
comp=combn(group, 2)
my_comparisons=list()
for(i in 1:ncol(comp)){my_comparisons[[i]]<-comp[,i]}

#¶¨ÒåÑÕÉ«
bioCol=c("#0066FF","#FF9900","#FF0000","#6E568C","#7CC767","#223D6C","#D20A13","#FFD121","#088247","#11AA4D")
bioCol=bioCol[1:length(levels(factor(data$PRGcluster)))]
	
#»æÖÆboxplot
boxplot=ggboxplot(data, x="PRGcluster", y="riskScore", color="PRGcluster",
			      xlab="PRGcluster",
			      ylab="Risk score",
			      legend.title="PRGcluster",
			      palette=bioCol,
			      add = "jitter")+ 
	stat_compare_means(comparisons = my_comparisons)
	
#Êä³öÍ¼Æ¬
pdf(file="PRGcluster.pdf", width=5, height=4.5)
print(boxplot)
dev.off()
#######Ï¸°û½¹Íö·ÖÐÍµÄÏäÏßÍ¼########


#######»ùÒò·ÖÐÍµÄÏäÏßÍ¼########
#ÉèÖÃ±È½Ï×é
data$geneCluster=factor(data$geneCluster, levels=levels(factor(data$geneCluster)))
group=levels(factor(data$geneCluster))
comp=combn(group, 2)
my_comparisons=list()
for(i in 1:ncol(comp)){my_comparisons[[i]]<-comp[,i]}

#¶¨ÒåÑÕÉ«
bioCol=c("#0066FF","#FF9900","#FF0000","#6E568C","#7CC767","#223D6C","#D20A13","#FFD121","#088247","#11AA4D")
bioCol=bioCol[1:length(levels(factor(data$geneCluster)))]
	
#»æÖÆboxplot
boxplot=ggboxplot(data, x="geneCluster", y="riskScore", color="geneCluster",
			      xlab="geneCluster",
			      ylab="Risk score",
			      legend.title="geneCluster",
			      palette=bioCol,
			      add = "jitter")+ 
	stat_compare_means(comparisons = my_comparisons)
	
#Êä³öÍ¼Æ¬
pdf(file="geneCluster.pdf", width=5, height=4.5)
print(boxplot)
dev.off()
#######»ùÒò·ÖÐÍµÄÏäÏßÍ¼########


######Video source: https://ke.biowolf.cn
######ÉúÐÅ×ÔÑ§Íø: https://www.biowolf.cn/
######Î¢ÐÅ¹«ÖÚºÅ£ºbiowolf_cn
######ºÏ×÷ÓÊÏä£ºbiowolf@foxmail.com
######´ðÒÉÎ¢ÐÅ: 18520221056
