# Supplementary material for: Single-cell and genetic multi-omics analysis combined with experiments confirmed the signature and potential targets of cuproptosis in hepatocellular carcinoma
Source: Front Cell Dev Biol. 2023 Sep 8;11:1240390. doi: 10.3389/fcell.2023.1240390 (PMC10516581; doi:10.3389/fcell.2023.1240390)
Supplement: Supplementary file 2 [file DataSheet3.zip › Raw data/prgTME39.geneDiff.R]

######Video source: https://ke.biowolf.cn
######ÉúÐÅ×ÔÑ§Íø: https://www.biowolf.cn/
######Î¢ÐÅ¹«ÖÚºÅ£ºbiowolf_cn
######ºÏ×÷ÓÊÏä£ºbiowolf@foxmail.com
######´ðÒÉÎ¢ÐÅ: 18520221056

#if (!requireNamespace("BiocManager", quietly = TRUE))
#    install.packages("BiocManager")
#BiocManager::install("limma")

#install.packages("ggplot2")
#install.packages("ggpubr")


#ÒýÓÃ°ü
library(limma)
library(reshape2)
library(ggplot2)
library(ggpubr)

expFile="merge.txt"          #±í´ïÊý¾ÝÎÄ¼þ
geneFile="gene.txt"          #»ùÒòÁÐ±íÎÄ¼þ
riskFile="risk.all.txt"      #·çÏÕÎÄ¼þ
setwd("C:\\Users\\feng\\Desktop\\LIHC-Cuprotosis\\39.geneDiff")     #ÉèÖÃ¹¤×÷Ä¿Â¼

#¶ÁÈ¡»ùÒò±í´ïÎÄ¼þ,²¢¶ÔÊý¾Ý½øÐÐ´¦Àí
rt=read.table(expFile, header=T, sep="\t", check.names=F)
rt=as.matrix(rt)
rownames(rt)=rt[,1]
exp=rt[,2:ncol(rt)]
dimnames=list(rownames(exp),colnames(exp))
data=matrix(as.numeric(as.matrix(exp)),nrow=nrow(exp),dimnames=dimnames)
data=avereps(data)
	
#¶ÁÈ¡»ùÒòÁÐ±íÎÄ¼þ£¬²¢ÇÒÌáÈ¡»ùÒòµÄ±í´ïÁ¿
gene=read.table(geneFile, header=T, sep="\t", check.names=F)
sameGene=intersect(row.names(data),as.vector(gene[,1]))
data=t(data[sameGene,])
rownames(data)=gsub("(.*?)\\_(.*?)", "\\2", rownames(data))

#ºÏ²¢Êý¾Ý
risk=read.table(riskFile, sep="\t", header=T, check.names=F, row.names=1)
sameSample=intersect(row.names(data),row.names(risk))
rt1=cbind(data[sameSample,],risk[sameSample,])
rt1=rt1[,c(sameGene,"risk")]

#ÌáÈ¡ÏÔÖø²îÒìµÄ»ùÒò
sigGene=c()
for(i in colnames(rt1)[1:(ncol(rt1)-1)]){
	if(sd(rt1[,i])<0.001){next}
	wilcoxTest=wilcox.test(rt1[,i] ~ rt1[,"risk"])
	pvalue=wilcoxTest$p.value
	if(wilcoxTest$p.value<0.05){
		sigGene=c(sigGene, i)
	}
}
sigGene=c(sigGene, "risk")
rt1=rt1[,sigGene]

#°ÑÊý¾Ý×ª»»³Éggplot2ÊäÈëÎÄ¼þ
rt1=melt(rt1,id.vars=c("risk"))
colnames(rt1)=c("risk","Gene","Expression")
	
#ÉèÖÃ±È½Ï×é
group=levels(factor(rt1$risk))
rt1$risk=factor(rt1$risk, levels=c("low","high"))
comp=combn(group,2)
my_comparisons=list()
for(j in 1:ncol(comp)){my_comparisons[[j]]<-comp[,j]}
	
#»æÖÆÏäÏßÍ¼
boxplot=ggboxplot(rt1, x="Gene", y="Expression", fill="risk",
				  xlab="",
				  ylab="Gene expression",
				  legend.title="Risk",
				  width=0.8,
				  palette = c("#0066FF", "#FF0000") )+
				  rotate_x_text(50)+
	stat_compare_means(aes(group=risk),
	method="wilcox.test",
	symnum.args=list(cutpoints=c(0, 0.001, 0.01, 0.05, 1), symbols=c("***", "**", "*", "ns")), label="p.signif")
	
#Êä³öÍ¼Æ¬
pdf(file="genediff.pdf", width=8, height=5)
print(boxplot)
dev.off()


######Video source: https://ke.biowolf.cn
######ÉúÐÅ×ÔÑ§Íø: https://www.biowolf.cn/
######Î¢ÐÅ¹«ÖÚºÅ£ºbiowolf_cn
######ºÏ×÷ÓÊÏä£ºbiowolf@foxmail.com
######´ðÒÉÎ¢ÐÅ: 18520221056
