# Supplementary material for: Single-cell and genetic multi-omics analysis combined with experiments confirmed the signature and potential targets of cuproptosis in hepatocellular carcinoma
Source: Front Cell Dev Biol. 2023 Sep 8;11:1240390. doi: 10.3389/fcell.2023.1240390 (PMC10516581; doi:10.3389/fcell.2023.1240390)
Supplement: Supplementary file 2 [file DataSheet3.zip › Raw data/prgTME46.estimate.R]

######Video source: https://ke.biowolf.cn
######ÉúÐÅ×ÔÑ§Íø: https://www.biowolf.cn/
######Î¢ÐÅ¹«ÖÚºÅ£ºbiowolf_cn
######ºÏ×÷ÓÊÏä£ºbiowolf@foxmail.com
######´ðÒÉÎ¢ÐÅ: 18520221056

#library(utils)
#rforge <- "http://r-forge.r-project.org"
#install.packages("estimate", repos=rforge, dependencies=TRUE)

#if (!requireNamespace("BiocManager", quietly = TRUE))
#    install.packages("BiocManager")
#BiocManager::install("limma")


#ÒýÓÃ°ü
library(limma)
library(estimate)
inputFile="merge.txt"       #±í´ïÊý¾ÝÎÄ¼þ
setwd("C:\\Users\\feng\\Desktop\\LIHC-Cuprotosis\\46.estimate")       #ÉèÖÃ¹¤×÷Ä¿Â¼

#¶ÁÈ¡ÎÄ¼þ,²¢¶ÔÊäÈëÎÄ¼þ½øÐÐÕûÀí
rt=read.table(inputFile, header=T, sep="\t", check.names=F)
rt=as.matrix(rt)
rownames(rt)=rt[,1]
exp=rt[,2:ncol(rt)]
dimnames=list(rownames(exp),colnames(exp))
data=matrix(as.numeric(as.matrix(exp)),nrow=nrow(exp),dimnames=dimnames)
data=avereps(data)

#Êä³öÕûÀíºóµÄ¾ØÕóÎÄ¼þ
out=rbind(ID=colnames(data),data)
write.table(out,file="uniq.symbol.txt",sep="\t",quote=F,col.names=F)

#ÔËÐÐestimate°ü
filterCommonGenes(input.f="uniq.symbol.txt", 
                  output.f="commonGenes.gct", 
                  id="GeneSymbol")

estimateScore(input.ds = "commonGenes.gct",
              output.ds="estimateScore.gct")

#Êä³öÃ¿¸öÑùÆ·µÄ´ò·Ö
scores=read.table("estimateScore.gct", skip=2, header=T)
rownames(scores)=scores[,1]
scores=t(scores[,3:ncol(scores)])
rownames(scores)=gsub("\\.", "\\-", rownames(scores))
out=rbind(ID=colnames(scores), scores)
write.table(out, file="TMEscores.txt", sep="\t", quote=F, col.names=F)


######Video source: https://ke.biowolf.cn
######ÉúÐÅ×ÔÑ§Íø: https://www.biowolf.cn/
######Î¢ÐÅ¹«ÖÚºÅ£ºbiowolf_cn
######ºÏ×÷ÓÊÏä£ºbiowolf@foxmail.com
######´ðÒÉÎ¢ÐÅ: 18520221056
