# Supplementary material for: Single-cell and genetic multi-omics analysis combined with experiments confirmed the signature and potential targets of cuproptosis in hepatocellular carcinoma
Source: Front Cell Dev Biol. 2023 Sep 8;11:1240390. doi: 10.3389/fcell.2023.1240390 (PMC10516581; doi:10.3389/fcell.2023.1240390)
Supplement: Supplementary file 2 [file DataSheet3.zip › Raw data/risk.all.txt]

id	futime	fustat	NEIL3	GCLM	NT5DC2	G6PC	BEX1	riskScore	risk
TCGA-DD-AAVS	4.99452054794521	0	2.2434592	4.7986798	5.1167287	9.4232267	11.1025207	0.237438118617512	low
TCGA-BW-A5NO	0.0547945205479452	0	2.023991	5.561802	4.844116	9.104311	8.969967	0.356770855747845	low
TCGA-DD-AADL	1.74246575342466	0	2.018462	5.704039	5.407586	7.134084	1.8439	1.55673634751848	high
TCGA-2Y-A9GS	1.98356164383562	1	4.659776	6.767256	3.598851	7.506157	2.284829	2.44909357052008	high
TCGA-CC-A1HT	0.276712328767123	1	3.8467519	7.0605651	6.2138003	2.4640573	1.5460164	8.56229599070226	high
TCGA-DD-A3A5	8.56164383561644	1	2.043783	5.584098	3.716441	8.052026	4.245052	0.606572364294592	low
TCGA-G3-AAV4	0.073972602739726	1	1.91398959	5.53025263	2.0523657	10.81026134	6.52558961	0.188758338688264	low
TCGA-2Y-A9H1	3.36712328767123	1	1.5977603	4.4688316	2.525153	5.4739213	1.3496986	0.60754308531971	low
TCGA-DD-AACI	4.43287671232877	0	1.577215	4.797838	3.348555	7.872674	1.349699	0.614340229727626	low
TCGA-DD-AAVP	7.53972602739726	0	1.67261	4.3530788	4.3060496	9.3784849	9.6551923	0.179271283072913	low
TCGA-EP-A26S	1.66575342465753	0	1.798366	6.2584081	4.235671	7.8245906	1.3496986	1.21160267935926	high
TCGA-LG-A6GG	1.06027397260274	0	2.168777	5.832824	2.951234	9.788099	2.098626	0.607791999047028	low
TCGA-ED-A5KG	2.33972602739726	0	3.1416693	4.6013845	6.1064805	7.7361442	2.1840468	1.7544344729034	high
TCGA-DD-AADO	1.24109589041096	0	1.6555749	3.1189486	5.0224251	6.1849622	1.9007673	0.728932104220389	low
TCGA-DD-AADK	2.87397260273973	0	1.9232792	3.8326561	4.6899061	5.9048036	3.4233105	0.713798459319273	low
TCGA-EP-A3RK	0.994520547945206	0	4.2161715	6.4880543	4.3905841	4.4979808	1.3496986	4.07924874215331	high
TCGA-2Y-A9H3	4.15342465753425	0	1.658712	3.331096	4.536584	8.81848	2.02257	0.483676856851887	low
TCGA-BW-A5NQ	0.003	0	5.3357292	6.6189588	3.2150365	7.885283	3.0375034	2.22189042063458	high
TCGA-CC-5259	0.684931506849315	0	1.970761	3.673985	4.192101	4.554547	1.349699	0.97089123637096	high
TCGA-ES-A2HS	1.88493150684932	1	1.61985	3.5220855	3.5688038	7.2092112	1.5826184	0.500393048791038	low
TCGA-G3-A5SK	2.03835616438356	0	1.550813	4.864582	2.120833	9.726761	2.964121	0.281027629539981	low
TCGA-DD-AACO	5.13972602739726	0	1.9725466	4.8304746	3.8744367	8.2349546	2.3380779	0.663933633787117	low
TCGA-DD-AAW3	4.47397260273973	0	1.5517485	5.4384958	4.4995738	8.3247236	1.3496986	0.925830792825856	low
TCGA-ED-A4XI	2.24383561643836	0	1.904336	5.488792	3.970188	9.310951	3.567777	0.578086047378037	low
TCGA-G3-AAV3	1.12876712328767	0	3.3046505	7.111504	5.1914489	7.8853962	1.4448628	2.97183563349182	high
TCGA-DD-A3A9	2.55068493150685	1	1.7622174	3.8037459	5.2358052	6.7258929	1.7155442	0.912375683748074	low
TCGA-G3-A5SM	1.42465753424658	0	2.75065	4.963907	3.649063	8.650414	1.688186	0.851817736909864	low
TCGA-DD-AADV	1.57260273972603	0	2.366341	6.34524	4.369389	8.168331	6.784055	0.653960882509681	low
TCGA-DD-A11B	0.0383561643835616	1	1.8697165	5.2041051	3.7887764	9.7711386	1.3496986	0.665535866544938	low
TCGA-DD-A11A	0.216438356164384	0	1.825818	6.237739	2.558108	10.399968	1.5092	0.554643418297269	low
TCGA-ZP-A9D0	2.98904109589041	0	1.808708	5.773442	3.393417	9.356475	10.178395	0.193965138523686	low
TCGA-DD-A4NN	2.46301369863014	1	2.7015509	3.3447416	6.3259834	8.3006212	1.6109489	1.20972694298428	high
TCGA-DD-A1EA	6.61643835616438	0	2.339797	6.313299	5.067159	9.172002	1.349699	1.53469632838599	high
TCGA-O8-A75V	1.47397260273973	0	2.285112	4.383786	3.667607	8.014784	1.625853	0.701706640910981	low
TCGA-DD-A39V	1.76164383561644	1	1.9388473	5.6815117	4.5988597	4.2498633	1.5578	1.79255107545678	high
TCGA-BC-A69I	1.06027397260274	0	1.5684569	4.5481493	4.2726492	9.1701917	1.6193323	0.606919344843872	low
TCGA-ZP-A9D1	0.0575342465753425	0	1.847792	6.163775	3.480414	9.693293	1.553645	0.759583808954263	low
TCGA-NI-A4U2	4.90684931506849	1	1.57567785	4.69576617	2.8125856	9.04406377	1.34969858	0.450087905300103	low
TCGA-RC-A7SF	1.58630136986301	0	2.357683	5.313143	3.282072	8.864826	1.349699	0.768707026062669	low
TCGA-DD-AACD	1.04383561643836	1	1.73265	3.304532	3.7679268	8.3528466	4.0964131	0.310927071273537	low
TCGA-2Y-A9H0	10.0684931506849	0	2.913133	4.958264	4.520607	7.517629	8.975882	0.441389926668	low
TCGA-3K-AAZ8	1.08493150684932	0	1.6580774	5.3166749	3.0020096	9.8960788	1.4425398	0.505643176219877	low
TCGA-DD-A4NH	2.51232876712329	0	2.3913868	5.800707	5.8669315	6.6977908	2.0850801	2.0499629771551	high
TCGA-DD-AAEB	1.30958904109589	0	1.5287375	3.2014016	2.3416316	6.4683795	1.5348556	0.355233349349135	low
TCGA-BD-A3EP	1.12054794520548	0	2.078979	5.648466	4.84617	7.649864	3.792322	0.947469521451721	high
TCGA-CC-A8HU	0.942465753424658	1	3.0279009	5.3676104	5.8118354	8.2154769	5.1654345	1.15669166180481	high
TCGA-BC-A10X	2.10958904109589	1	1.913798	5.449795	3.29942	9.021706	4.349786	0.442024473936423	low
TCGA-CC-A7IK	0.717808219178082	1	3.3507976	7.4540133	6.3871908	7.0820396	2.0998946	4.53218076226308	high
TCGA-RC-A7SH	1.28219178082192	0	2.1582839	3.3322786	6.0050274	8.5136332	1.9431431	0.874197130346095	low
TCGA-ED-A7XO	1.16986301369863	0	2.184503	5.23551	3.221175	8.367653	6.060704	0.373295558337289	low
TCGA-ED-A7PZ	0.0164383561643836	0	3.3018576	5.0473316	5.740625	7.6001188	10.8682337	0.526938856968584	low
TCGA-CC-A7IG	0.819178082191781	1	2.789904	3.773892	7.761137	5.066787	1.597003	3.00851142197272	high
TCGA-WX-AA47	1.52328767123288	1	3.1689914	3.4454596	3.2116865	8.5491947	1.9164453	0.57143902623146	low
TCGA-ZP-A9CZ	1.93424657534247	0	3.639792	5.744043	6.00662	10.006459	4.41727	1.44724690942497	high
TCGA-DD-AA3A	1.12328767123288	1	2.6745155	5.872134	6.1847073	4.306935	2.0851809	3.29353590361539	high
TCGA-DD-A39Y	0.468493150684932	1	3.875762	6.841094	2.962282	4.684198	1.422473	2.65547401658084	high
TCGA-2Y-A9H5	1.52054794520548	1	2.422759	3.885139	4.837057	8.734635	3.139552	0.647866698795629	low
TCGA-DD-A114	3.14794520547945	1	3.04481	5.92717	5.371136	6.278877	3.573918	1.896878377378	high
TCGA-DD-A4NI	2.23561643835616	0	1.5731177	5.2933659	2.4779107	9.3216488	2.1401914	0.411437484685541	low
TCGA-BC-A110	5.7972602739726	1	1.497923	5.298103	3.510348	7.553494	4.058004	0.495693797368584	low
TCGA-UB-A7MA	2.32328767123288	0	2.715451	5.906947	6.105601	10.167945	2.670931	1.49512152841326	high
TCGA-KR-A7K2	2.27123287671233	0	1.765521	3.78472	3.451181	8.076816	1.349699	0.504438402664143	low
TCGA-DD-AACK	0.0246575342465753	0	3.760084	6.614748	2.562336	7.615401	1.349699	1.54751755903273	high
TCGA-FV-A3I0	2.32328767123288	0	1.7378133	4.6025992	4.6409086	1.8124629	2.2889939	1.56427639436964	high
TCGA-UB-A7ME	1.33150684931507	0	2.247672	4.468855	6.417847	9.381467	10.135423	0.359930132678823	low
TCGA-2Y-A9HB	0.712328767123288	0	2.059736	5.066976	3.849046	8.649062	1.349699	0.790743651233045	low
TCGA-CC-A9FV	0.003	0	1.6752898	3.790234	5.6574269	1.2201349	2.6833987	1.66590554695907	high
TCGA-DD-A1EK	1.52876712328767	1	1.934476	4.911122	3.689688	6.854882	1.628143	0.835267799492457	low
TCGA-DD-AAE1	1.51232876712329	0	1.8647433	4.5600912	3.9738912	6.2221048	1.3496986	0.908636213206225	low
TCGA-BC-A10U	2.29315068493151	1	2.365362	5.986512	4.444583	7.038752	2.551699	1.30244631045097	high
TCGA-DD-AACV	4.19452054794521	0	2.742959	5.616649	4.228085	9.028894	4.027742	0.79279923914911	low
TCGA-FV-A3R3	1.0027397260274	1	1.656301	5.48241	4.048817	9.961357	11.121361	0.166333038078851	low
TCGA-BC-A10W	0.249315068493151	1	4.556309	8.852706	4.45908	9.474745	1.529306	4.47725688339628	high
TCGA-5R-AAAM	0.126027397260274	1	1.798207	5.374718	3.530995	9.741939	3.055502	0.495248631433362	low
TCGA-DD-A1EH	4.0958904109589	0	2.2041296	4.6128848	6.0643844	6.8615321	1.6597558	1.58184389598072	high
TCGA-KR-A7K0	0.178082191780822	1	2.844594	5.893005	3.747671	9.099606	1.611152	1.09001255245565	high
TCGA-FV-A3R2	0.531506849315069	1	2.416032	5.79321	5.458227	7.760094	1.349699	1.81151584708198	high
TCGA-DD-AAE4	1.66575342465753	0	1.9953031	4.7726934	2.8210178	7.6493085	1.4634424	0.605343406935963	low
TCGA-DD-AAEG	1.96986301369863	0	2.48555	5.590481	4.161361	9.731794	1.632947	0.937944447536553	high
TCGA-DD-A1EJ	2.75342465753425	1	2.093819	5.652303	7.050461	9.064097	1.943842	1.9119112516261	high
TCGA-DD-A4NR	0.0246575342465753	1	3.682668	6.13412	4.209095	7.623931	1.349699	2.08518820534266	high
TCGA-CC-A9FW	0.679452054794521	0	2.0277971	4.423284	5.8964808	4.5952557	1.7335415	1.77577643342072	high
TCGA-RC-A6M4	0.0602739726027397	0	2.36281	5.589295	4.661992	6.959079	1.349699	1.5045671091185	high
TCGA-G3-A3CG	1.84383561643836	0	1.829872	4.809048	3.795507	10.943875	1.46742	0.509173393732755	low
TCGA-EP-A12J	1.56164383561644	0	1.6712002	5.4974317	3.9345735	9.1751334	1.4599274	0.742838228348158	low
TCGA-DD-AADJ	2.92054794520548	0	1.97152	3.694892	4.214493	10.3293	1.966858	0.448592494773682	low
TCGA-DD-AAVZ	5.20547945205479	0	2.601081	4.791489	4.69782	10.17038	2.86148	0.725400930969083	low
TCGA-DD-AACF	1	1	2.344651	5.090341	3.798223	10.06893	1.962658	0.657719536952564	low
TCGA-FV-A495	0.00273972602739726	0	2.017724	3.884101	4.854387	8.218684	3.832649	0.554434154421555	low
TCGA-DD-AAVX	4.70684931506849	0	1.563248	5.240005	3.036852	8.251648	1.349699	0.601074056587522	low
TCGA-ZS-A9CE	3.4	0	1.7450568	4.793421	3.5218922	8.3515509	1.6606517	0.609403209753132	low
TCGA-HP-A5N0	2.06027397260274	1	1.5554299	4.7983938	4.3850079	7.816083	1.549183	0.789017319875832	low
TCGA-G3-A5SJ	1.91232876712329	0	2.789247	5.628186	4.575114	7.066385	1.349699	1.66230783307186	high
TCGA-2Y-A9H6	0.978082191780822	0	1.923116	4.652643	4.800643	9.039079	1.349699	0.843378658954469	low
TCGA-DD-AAEE	2.21917808219178	0	2.6918174	5.2881999	3.9024008	8.0535799	5.5859475	0.588117988417655	low
TCGA-CC-A3M9	0.821917808219178	1	3.7031364	4.7464215	8.7595108	1.2611548	5.1309809	6.18125249775966	high
TCGA-CC-A8HT	0.383561643835616	1	5.08785	5.999839	5.312894	5.382258	2.179437	4.76086574074876	high
TCGA-DD-AADY	1.52054794520548	0	1.8727453	4.279048	3.3188795	11.5642937	1.6831782	0.356720908949591	low
TCGA-2Y-A9GZ	2.32328767123288	1	2.025179	5.488571	4.146168	9.540182	1.537147	0.824498127337188	low
TCGA-KR-A7K7	2.60547945205479	0	2.732094	4.643726	2.658279	6.98597	1.981206	0.69962192238969	low
TCGA-DD-AAVU	6.03287671232877	0	2.37713	5.247583	4.886245	7.561788	1.448412	1.34981138460454	high
TCGA-DD-A73B	0.775342465753425	1	2.910276	4.263562	4.047428	8.952002	1.349699	0.844457857822148	low
TCGA-BC-A8YO	1.53972602739726	0	4.631709	7.336433	5.426419	7.987032	1.349699	4.97143216198947	high
TCGA-DD-AADI	2.97260273972603	0	1.660601	4.3753176	5.088244	8.2003725	1.8624521	0.806045224448833	low
TCGA-CC-A5UD	0.832876712328767	1	1.7135197	5.8190179	8.2899079	1.8336808	1.4605246	6.36025858905131	high
TCGA-DD-AAEK	2.92328767123288	0	2.5178769	5.0578625	3.8836812	7.8361183	1.6907257	0.955983157302655	high
TCGA-BC-A10T	2.29315068493151	1	1.924266	5.668722	4.979802	7.437699	1.794506	1.29880768969156	high
TCGA-XR-A8TE	2.53424657534247	0	1.63419812	4.67574128	4.45453478	8.93045888	8.85207953	0.237750923115665	low
TCGA-DD-AADD	3.37260273972603	0	3.020118	5.480536	6.854826	8.045447	5.817388	1.45787170990317	high
TCGA-DD-A1EF	1.07945205479452	1	2.4158781	4.3601388	5.9084058	8.2613126	1.3496986	1.34070185099936	high
TCGA-DD-AACP	1.13698630136986	0	2.817806	4.405958	6.797394	6.315044	10.69384	0.617911964582822	low
TCGA-RC-A6M3	0.003	0	2.573049	5.170875	6.290502	7.435135	2.073631	1.89605333298402	high
TCGA-DD-AAVQ	7.47397260273973	0	2.1028691	3.3939715	5.384216	8.7050729	2.1955354	0.695826533533545	low
TCGA-K7-A5RG	1.42191780821918	0	2.6401526	5.6781681	4.0799043	6.541989	8.2152835	0.545410359011874	low
TCGA-G3-AAV5	0.96986301369863	0	2.6740439	6.2540081	3.7938087	6.0945227	1.3496986	1.71319459810892	high
TCGA-2Y-A9GY	2.07397260273973	1	4.036196	6.5869889	5.680916	6.5715637	1.9785182	3.98998910983837	high
TCGA-DD-A4NF	2.58082191780822	0	1.624907	5.468248	3.697063	10.971468	1.444257	0.55130816921657	low
TCGA-DD-A113	6.64383561643836	0	3.4971685	6.3523054	4.8704998	9.846516	9.5948947	0.565966343971296	low
TCGA-DD-A1EI	0.501369863013699	0	1.546581	5.309244	5.81171	7.431978	3.919564	0.97072158927268	high
TCGA-CC-A7IF	1.77808219178082	1	2.0594658	4.5125548	4.9788696	8.4542812	1.428202	0.942869145196166	high
TCGA-2Y-A9GW	3.48219178082192	1	2.090489	5.478998	3.58216	7.345449	2.043738	0.869822267566413	low
TCGA-2Y-A9H4	3.97808219178082	0	1.907503	5.403348	2.877316	6.692865	1.349699	0.800961236609741	low
TCGA-BC-A3KF	0.0219178082191781	0	2.34523207	5.27601282	4.9044752	7.63928833	1.46538991	1.33752783538907	high
TCGA-DD-A39Z	1.64657534246575	1	2.181093	4.385175	4.658242	6.527715	1.555884	1.07342075751677	high
TCGA-RC-A7S9	1.75342465753425	0	2.63456	4.617786	6.220616	9.8616	1.925055	1.25896133960569	high
TCGA-FV-A496	0.0273972602739726	0	1.600284	4.696687	4.569936	9.469403	1.429122	0.683739578853436	low
TCGA-2Y-A9GU	5.31232876712329	0	2.087051	4.485635	3.260108	10.348327	1.349699	0.479016031352749	low
TCGA-G3-A25V	2.35616438356164	0	2.569342	5.729968	3.942144	8.740117	2.5009	0.930403846554553	high
TCGA-YA-A8S7	1.12876712328767	1	4.217361	6.422994	3.967529	4.592271	2.677147	2.91191082139157	high
TCGA-GJ-A3OU	2.40821917808219	0	2.469887	4.843091	4.558354	7.55676	1.472475	1.14332908821864	high
TCGA-BD-A2L6	3.73424657534247	0	2.807374	4.303964	4.511932	8.640443	1.471228	0.956255792245549	high
TCGA-ED-A7PX	0.0164383561643836	0	2.4783744	5.3467143	5.7515698	3.476342	1.9842457	2.71564916943585	high
TCGA-DD-A73C	1.92054794520548	0	1.63386969	5.15363519	3.79390164	10.14825628	1.79655024	0.54912508029419	low
TCGA-G3-AAV0	1.3041095890411	0	1.5296117	3.4624692	2.6715053	8.8355746	2.1215774	0.286403087301074	low
TCGA-CC-A8HS	0.821917808219178	1	3.488702	5.289982	6.245822	5.51601	7.922176	1.3450120915013	high
TCGA-2Y-A9HA	0.0986301369863014	1	3.213095	6.369526	4.467741	7.617277	1.569394	2.00069509550604	high
TCGA-DD-AAD5	3.68493150684932	0	4.2219	5.871223	5.863306	4.050287	1.605671	5.28249052298087	high
TCGA-2Y-A9GT	4.44931506849315	1	1.928371	4.886126	3.380251	10.579826	1.468807	0.499200890518219	low
TCGA-ED-A8O6	0.153424657534247	1	2.9201155	4.7978995	6.8863658	8.6838395	1.6132722	2.06850657626426	high
TCGA-2Y-A9GV	6.93698630136986	1	1.8006526	4.8428756	2.9935173	8.8252144	1.3496986	0.538154216454795	low
TCGA-DD-AACJ	5.75890410958904	0	2.37848	5.850547	2.36846	9.001749	1.349699	0.681386282458789	low
TCGA-HP-A5MZ	0.249315068493151	1	2.204272	5.653345	4.108908	7.193176	1.427633	1.20833468262795	high
TCGA-BC-A112	0.419178082191781	1	3.1150491	6.5194415	5.1471786	6.125911	1.5550023	2.90482852429474	high
TCGA-DD-A4NQ	1.02191780821918	1	4.61229	6.310454	4.795401	6.220968	1.577238	3.8460592926925	high
TCGA-BD-A3ER	3.05479452054795	0	1.874504	5.487418	3.608142	6.3793	1.860221	0.950003714365631	high
TCGA-BC-A10R	0.843835616438356	1	1.699294	6.167902	3.928051	8.547562	1.803268	0.907838250279711	low
TCGA-DD-AACS	4.94246575342466	0	2.627008	5.524891	5.004028	11.236464	1.506894	1.02665304989208	high
TCGA-DD-A1EE	0.956164383561644	1	2.9855843	7.7392406	4.3631793	8.3747312	1.4296222	2.39612090823532	high
TCGA-CC-A7IL	0.761643835616438	1	1.818847	5.940131	4.83138	8.919501	1.894245	1.06867468686213	high
TCGA-G3-A7M9	0.153424657534247	1	3.886348	5.713435	7.020532	5.819851	9.883705	1.4977807614756	high
TCGA-EP-A3JL	0.83013698630137	0	2.477726	5.055057	2.9787	5.646907	1.872403	0.93652531921131	high
TCGA-G3-A25Y	1.23835616438356	1	2.448863	5.017397	6.29498	10.518808	1.882387	1.25083773637762	high
TCGA-UB-AA0V	0.86027397260274	0	1.57649	5.200948	3.58479	9.281242	4.878384	0.363761320811801	low
TCGA-DD-A119	0.610958904109589	1	1.921852	5.052426	3.745228	7.850116	3.268586	0.609961809069849	low
TCGA-G3-A3CH	2.13698630136986	0	1.84715	6.39371	4.985068	9.255078	2.001642	1.19088717674643	high
TCGA-WJ-A86L	0.945205479452055	0	2.520632	4.769067	3.992555	6.095193	1.349699	1.18679831330592	high
TCGA-G3-AAV2	1.01917808219178	0	1.587619	4.704746	4.376301	9.45233	1.444597	0.647731265380356	low
TCGA-LG-A9QC	1.16438356164384	0	1.8198264	5.3897386	3.2916022	9.5104485	1.5580076	0.601464067714133	low
TCGA-G3-A5SL	1.7013698630137	0	1.674524	5.47622	4.275558	10.049113	1.349699	0.742021230649687	low
TCGA-BC-A216	3.7013698630137	0	3.456356	5.181337	3.921334	8.05187	1.638814	1.29138928043371	high
TCGA-BC-A69H	1.21643835616438	0	2.7832279	4.1286409	7.7124622	5.0997335	1.9444814	3.06728760606828	high
TCGA-CC-A9FU	0.003	0	3.1452827	5.0941357	6.6608253	5.2866373	3.2805684	2.63561733700837	high
TCGA-G3-A7M5	1.22465753424658	0	1.52222558	4.35243405	3.46882612	10.27833434	3.44494754	0.306932328690271	low
TCGA-DD-A4NP	9.06301369863014	0	1.5978731	4.3076701	3.733981	10.2865412	2.3481772	0.391455053622526	low
TCGA-CC-A8HV	0.764383561643836	1	2.2668651	4.4962152	7.0219758	7.0744021	1.4365306	2.04008469314344	high
TCGA-CC-A3MA	0.83013698630137	1	2.8662789	5.6548523	6.5698629	6.0683084	2.5861246	2.75220493326245	high
TCGA-FV-A3I1	0.676712328767123	1	3.929211	6.728759	4.80482	8.210012	1.349699	2.85249246667177	high
TCGA-G3-AAV6	0.178082191780822	1	3.5007496	3.1949097	6.2999805	5.3619844	3.7475113	1.52095394848192	high
TCGA-CC-A123	0.6	0	1.5869913	3.4963804	6.0062892	7.6469031	10.0342188	0.259015215878767	low
TCGA-2Y-A9H2	4.74246575342466	0	2.003586	5.620039	4.666228	8.231631	1.450616	1.15446474329385	high
TCGA-DD-AACE	5.98356164383562	0	1.612489	4.77651	3.427225	8.775031	1.349699	0.56597847904567	low
TCGA-DD-AACW	3.9013698630137	0	2.3101605	4.1208291	4.7493466	9.8718437	10.3234264	0.196469502493641	low
TCGA-DD-AAD0	0.375342465753425	0	2.2440908	4.8830782	3.6794301	7.7312681	1.3496986	0.850173901798577	low
TCGA-DD-A4NL	4.68767123287671	0	1.595283	4.72654	3.139786	9.270956	1.800214	0.453728998977584	low
TCGA-DD-A4NA	2.76164383561644	0	2.3654892	5.6776594	4.4377909	3.4469368	1.8030644	2.06602037412825	high
TCGA-T1-A6J8	0.063013698630137	0	1.556269	5.619009	4.59944	8.422179	5.732255	0.516232777616995	low
TCGA-ED-A459	2.49315068493151	0	2.819014	6.444063	4.07445	9.208028	1.907345	1.28297763366936	high
TCGA-ES-A2HT	1.2	1	1.580416	4.127787	3.327456	7.308433	2.374395	0.474892667375773	low
TCGA-QA-A7B7	0.257534246575342	0	3.95084844	5.18583522	5.97353218	8.23402334	2.75087633	2.15989947239364	high
TCGA-DD-A3A7	1.14794520547945	1	2.752318	4.9206348	4.6486928	6.4377183	1.3496986	1.51246484836552	high
TCGA-MR-A520	0.627397260273973	0	1.641859	4.568656	3.411544	9.4591	1.349699	0.496934604294771	low
TCGA-2Y-A9H9	1.90958904109589	0	2.013465	5.889135	2.458408	9.642317	1.349699	0.585987868063196	low
TCGA-G3-AAV1	0.983561643835616	1	3.427416	6.854517	4.619289	8.154679	1.349699	2.43072547068422	high
TCGA-CC-5258	0.353424657534247	1	2.8241432	6.1154144	7.2927178	7.3266324	6.3436931	1.83300620139614	high
TCGA-DD-A118	9.41643835616438	0	2.1054356	4.6401107	4.7583952	11.4107885	1.4765866	0.647829509866464	low
TCGA-DD-AADG	3.13698630136986	0	1.9050956	5.2518883	4.5576631	10.1731542	1.4409127	0.78726490975899	low
TCGA-G3-A25Z	1.79452054794521	0	1.780043	5.255134	4.005672	9.032592	1.754893	0.716378156003047	low
GSM2011286	0.02	0	2.450151924	7.14142094	6.640970402	8.278264635	2.539308824	2.78955436163298	high
GSM2011288	0.02	0	3.0890432	6.9607585	3.8397207	-1.76263	0.1331661	7.1982743282149	high
GSM2011290	0.03	0	1.639039037	4.848562487	7.731950705	9.125741769	5.563631385	0.953963914559772	high
GSM2011291	0.03	0	2.20950209	5.42861275	6.19372128	-3.0765485	1.18911517	7.11705722117513	high
GSM2011294	0.04	0	1.92362844	5.05416884	3.24289632	6.9619559	1.69677921	0.747978959720309	low
GSM2011296	0.04	0	3.89277366	7.33159799	4.97958182	8.41249105	1.642761	3.21971319007839	high
GSM2011299	0.04	0	1.89024841	6.24865582	3.73890665	4.56950147	1.93687253	1.47208801168795	high
GSM2011301	0.07	1	2.25746003	5.35084529	4.68128537	7.77604637	-1.09746225	1.7953223881386	high
GSM2011302	0.07	0	2.1437318	4.32406507	7.72172448	7.60711794	7.80153243	0.834454278092291	low
GSM2011305	0.1	0	2.61419844	5.50040758	7.54087037	-2.92957243	1.00516801	11.854506600071	high
GSM2011309	0.3	0	3.0740366	6.6645219	6.3832713	8.857388	2.7107907	2.5238549620128	high
GSM2011310	0.34	0	2.798586	4.528144	6.1691032	9.4958036	0.1609163	1.72687550447253	high
GSM2011314	0.45	1	3.1515249	5.2293076	5.3720922	9.5683485	3.5760078	1.10613385330847	high
GSM2011317	0.52	1	2.551823	5.564886	5.534764	8.262994	3.931084	1.16914411208492	high
GSM2011322	0.58	0	3.228235857	5.796390323	5.227012963	9.031177588	2.614733831	1.54333465901694	high
GSM2011327	0.65	0	4.14641542	5.88425141	5.54087419	9.11939156	3.24482445	2.03154688161258	high
GSM2011328	0.65	1	2.9574394356	6.4525293645	4.7760814818	8.4581940495	3.4058814704	1.41936218790179	high
GSM2011333	0.78	0	2.2354614	3.4276972	5.0524488	8.3607066	-1.5170762	1.20264348959595	high
GSM2011336	0.92	1	3.3241803	6.3171647	4.3413109	8.7733205	-1.6759762	2.77043661453186	high
GSM2011339	1.02	0	2.6369152	5.68598252	3.41393233	8.81275216	-0.40247488	1.23850809601976	high
GSM2011340	1.07	0	1.5855764	6.2385497	3.6807601	6.5853903	1.8615703	1.0488114534334	high
GSM2011342	1.16	0	2.5963804	7.6858702	4.8621831	6.0960325	2.4645254	2.71919438176263	high
GSM2011344	1.22	0	5.33114627	6.78018191	5.18519308	8.21039323	2.77042015	3.93062744642257	high
GSM2011346	1.38	0	2.214961625	4.381999314	7.839583403	9.102895188	7.200592767	0.815211299862882	low
GSM2011348	1.65	0	2.907187	5.0991663	3.0596442	7.5874972	5.5368754	0.507256271724216	low
GSM2011349	1.67	0	2.7793271	6.3634686	0.820038	7.8697871	2.8218076	0.530542788484287	low
GSM2011353	1.77	1	3.8571561	6.5819285	6.9129095	6.00879	3.0927865	4.78061957324787	high
GSM2011354	1.79	0	2.72542256	5.49578161	2.46573413	9.09167857	2.79947549	0.566087058509764	low
GSM2011356	1.97	0	2.532583	4.531276	5.22917	6.831958	5.863158	0.736271853140006	low
GSM2011358	2.09	0	2.3788724	4.8168203	4.2666927	9.9132647	2.7057829	0.642305641228789	low
GSM2011360	2.26	0	2.559997	4.2073107	4.5695225	6.074437	4.0211605	0.822767309386936	low
GSM2011364	2.56	0	3.01872528	5.64237125	5.38108098	7.37211471	4.17468292	1.40987377721835	high
GSM2011365	2.66	0	2.774068	5.345744	3.811994	8.531496	4.382566	0.672892096255358	low
GSM2011366	2.71	0	2.52710999	7.12373458	3.09639805	7.7559883	3.8436793	0.960521033348692	high
GSM2011369	2.79	0	1.9520165	6.6939454	3.1485143	7.2131542	4.0082583	0.767886840154134	low
GSM2011370	3.03	0	2.8609376	5.4675433	6.2611226	9.5960988	4.287427	1.22915270054028	high
GSM2011371	3.2	0	2.81291381	5.91987878	4.05905734	7.6847535	3.96308094	0.990390108209359	high
GSM2011372	3.2	0	2.4743327	6.6577804	1.7020974	7.5922426	4.0106167	0.574557505793472	low
GSM2011373	3.2	0	3.3320569	5.2569523	6.6040732	6.0457253	4.0666899	2.32389416770791	high
GSM2011375	3.46	0	2.912224	5.354836	3.130156	9.741903	3.999235	0.53509654580139	low
GSM2011377	3.62	1	3.496628	4.5100771	7.573208	5.8649666	6.968056	1.74733202695691	high
GSM2011378	3.63	0	2.949001	5.226978	4.2303191	7.7654043	4.1594822	0.871998487370132	low
GSM2011379	3.63	0	1.96324757	4.37626221	4.87104245	8.65650005	4.26593661	0.552391007585861	low
GSM2011381	3.96	1	3.0524976	4.9287342	2.8404143	6.5618708	4.0681844	0.671484351212486	low
GSM2011384	4.19	0	2.9935152	5.7241492	3.6427034	9.2878949	5.7523945	0.563280182480155	low
GSM2011386	4.43	0	2.1253899	4.1513159	3.3868005	8.0091759	3.9630809	0.414843852353036	low
GSM2011388	4.71	0	1.0431225	5.3381326	3.0904536	9.3144358	3.9467189	0.321705592403549	low
GSM2011389	4.79	0	1.9605815	3.9611438	5.2155441	9.1359073	4.0162976	0.534159306611816	low
GSM2011392	4.82	0	2.761253	4.687521	6.2001233	8.1799917	7.9456397	0.66611754392998	low
GSM2011393	4.98	0	2.1872006	7.4688118	3.160875	6.92978	3.9760459	1.04424783156033	high
GSM2011394	4.98	0	2.70879912	4.35202968	4.58014374	9.0562527	4.00387607	0.627048903490624	low
GSM2011397	5.76	0	1.869635	6.23942438	3.17657218	8.7442795	3.86278685	0.572380286271208	low
GSM1257587	4.96438356164384	0	1.86926396	4.79302732	4.87642237	5.70998747	2.9620511	1.03162153360204	high
GSM1257591	4.72602739726027	0	3.44373224	3.62643552	5.02067606	13.32309141	3.70639336	0.4575427441372	low
GSM1257593	4.74246575342466	0	1.8511912	4.5161284	4.8536885	6.7743874	3.2681477	0.800034288611166	low
GSM1257594	4.53698630136986	0	2.4192696	5.1951849	3.9075025	9.980881	1.6519339	0.752317517340629	low
GSM1257595	4.51232876712329	0	2.2250392	4.797975	2.8190086	7.2164473	5.1924299	0.396078265095344	low
GSM1257596	4.4958904109589	0	2.00947293	5.56567463	4.5535884	7.25427478	5.35302055	0.699804985924404	low
GSM1257597	1.75068493150685	1	2.1186531	6.2295425	4.4832675	5.4894725	3.3709548	1.38831712032482	high
GSM1257598	4.45479452054794	0	1.9613144	4.5280552	4.2528542	6.8768696	-0.2478296	1.16982597459131	high
GSM1257601	4.73424657534247	0	2.9829935	5.6022721	3.8939306	6.3780323	0.2218218	1.86708941126338	high
GSM1257602	4.26575342465753	0	2.465682	5.441426	5.069995	6.788691	4.155438	1.12541679757923	high
GSM1257604	2.36712328767123	1	2.0231626	5.1842069	4.5861139	8.0805072	3.0883658	0.814113932377969	low
GSM1257611	0.295890410958904	1	2.4908819	6.0617534	5.4570871	6.810258	3.0445709	1.72949639391127	high
GSM1257612	0.304109589041096	1	3.0306344	5.9929818	5.3129858	6.3298248	5.2969286	1.45758412793847	high
GSM1257613	2.82739726027397	1	3.14522027	5.43485183	2.56193074	11.4457289	0.86202707	0.649897470866615	low
GSM1257615	0.583561643835616	1	1.981342	4.815258	4.480513	8.786387	1.857992	0.784343789670101	low
GSM1257617	0.238356164383562	1	3.1316197	6.3408782	4.9550248	8.8167677	3.9040661	1.35696357647857	high
GSM1257619	4.85753424657534	0	1.871297402	5.888828754	4.67174167	7.925259958	5.165781365	0.713748739754349	low
GSM1257624	0.312328767123288	1	2.618151	5.61514	4.833471	6.832197	4.788393	1.04589974937123	high
GSM1257626	4.5041095890411	0	3.15710452	5.96043239	4.04352101	7.54556956	4.50064388	1.0362851502252	high
GSM1257629	4.17534246575342	1	3.4944097	6.7912774	4.9474104	8.1796297	3.9941275	1.79939229784496	high
GSM1257631	4.3972602739726	0	2.2895579	5.4250066	5.2306763	8.3189402	2.2392761	1.22656724011241	high
GSM1257632	4.2986301369863	0	2.7665961	5.5928538	4.4822192	8.6461663	2.3566111	1.13836242285429	high
GSM1257633	4.28219178082192	0	2.238343	5.525377	4.423382	6.709701	2.732036	1.12448564093156	high
GSM1257634	4.26575342465753	0	3.2927354	4.7208337	4.1594678	9.0411134	6.6423686	0.495888900393932	low
TCGA-DD-AAE3	1.55068493150685	0	1.515437	4.781004	3.160262	7.775292	1.46104	0.568251434044695	low
TCGA-DD-A4NS	6.72876712328767	1	2.079667	6.116284	5.173718	9.671261	5.360281	0.725417949284667	low
TCGA-5R-AA1D	1.23013698630137	0	2.48777	4.487882	4.532989	8.017195	2.977272	0.790984926009378	low
TCGA-XR-A8TC	3.66849315068493	0	2.3414835	5.3909958	3.6595983	10.4844186	9.7477277	0.20614460235213	low
TCGA-DD-AACL	0.293150684931507	1	3.422891	3.929623	6.107746	6.147488	8.652853	0.750178806266914	low
TCGA-ED-A7XP	1.0958904109589	0	2.478164	6.596089	3.565372	6.843905	2.163763	1.34363937493654	high
TCGA-G3-AAUZ	1.31506849315068	0	2.6310884	5.2845811	2.9479247	9.0727633	2.2086504	0.649861486790009	low
TCGA-RC-A7SK	1.29315068493151	0	2.111328	5.789236	4.603151	8.724992	3.029958	0.913190741542232	low
TCGA-DD-A73D	1.8986301369863	0	1.7612736	5.6716001	4.2663086	12.3616782	1.3496986	0.60458450466112	low
TCGA-RC-A6M5	0.0410958904109589	0	2.220384	4.615202	4.43202	8.6604	1.605125	0.832434638020401	low
TCGA-DD-A4NB	2.70958904109589	0	2.60721	6.006888	5.238435	8.235968	1.349699	1.80114940910488	high
TCGA-4R-AA8I	0.717808219178082	1	2.984665	6.050719	3.679177	8.478569	5.214369	0.735024772607287	low
TCGA-LG-A9QD	1.0027397260274	0	1.545853	3.863163	2.714081	9.149586	1.423571	0.343841034246917	low
TCGA-DD-AACA	6.3041095890411	0	2.6543373	5.5907957	5.2068249	8.6493225	1.4943017	1.51865251213712	high
TCGA-CC-A5UE	0.745205479452055	1	4.5107637	6.8934523	5.273398	8.2205808	2.58067	3.33760264424811	high
TCGA-FV-A23B	5.07397260273973	1	2.9233184	4.981445	5.3158481	8.7914691	1.3496986	1.45802198027196	high
TCGA-ZP-A9CV	2.98082191780822	1	1.882937	5.810546	3.379744	8.810033	1.46047	0.770073937076545	low
TCGA-2Y-A9H8	1.73424657534247	1	2.507793	3.736803	5.574448	7.510417	1.830922	1.0964101213591	high
TCGA-ZP-A9D2	2.0958904109589	1	3.073127	6.637162	6.158004	4.586271	2.533685	4.04032895074504	high
TCGA-K7-AAU7	0.983561643835616	0	3.493514	6.222091	4.603298	7.554627	1.697434	2.14758297788828	high
TCGA-MI-A75I	1.72602739726027	0	2.97534	4.768444	4.945984	9.618057	1.536656	1.11886915189524	high
TCGA-CC-5263	0.353424657534247	1	4.505515	5.721294	5.724388	3.534518	2.153012	5.22860171850487	high
TCGA-RC-A6M6	0.0246575342465753	0	3.8073187	5.2242803	5.0205316	5.9971703	4.2850394	1.68652440833349	high
TCGA-DD-AACG	1.28493150684932	1	2.348535	4.263098	4.682888	6.504598	7.707025	0.44568287689259	low
TCGA-UB-A7MC	1.36986301369863	0	3.039429	6.841002	3.43035	9.462856	1.499706	1.31092291819212	high
TCGA-DD-A4NG	2.1972602739726	1	2.232552	4.806912	4.419508	6.537461	1.349699	1.1706484998854	high
TCGA-ZS-A9CF	6.60821917808219	0	3.066758	6.054462	4.682211	11.163077	3.848158	0.875502564728059	low
TCGA-DD-A4ND	7.52328767123288	0	2.496622	4.706826	4.51696	8.601926	7.746927	0.385056615760449	low
TCGA-DD-AADC	1.16438356164384	1	3.347395	6.0457935	4.6462229	9.0420341	10.8104826	0.434244512154177	low
TCGA-DD-AAEH	2.14794520547945	0	2.390993	4.859311	3.479512	9.690971	1.793166	0.619305318418546	low
TCGA-BC-A217	3.82739726027397	1	2.870608	5.404279	5.245754	9.647982	10.656033	0.358551511505041	low
TCGA-DD-AAE9	1.97808219178082	0	2.795213	5.053736	5.621281	6.422293	1.767411	1.93920818623886	high
TCGA-G3-A25S	1.13972602739726	1	3.152201	6.517608	3.888098	8.260863	3.703937	1.17915165474324	high
TCGA-BC-A10S	3.8986301369863	1	1.513535	4.91989	4.016085	6.677121	1.740242	0.810906296130713	low
TCGA-G3-A3CK	1.6027397260274	0	2.5408879	6.5519408	3.7032237	10.4192693	1.3496986	1.03162130484465	high
TCGA-DD-A3A6	8.92602739726027	1	1.8911988	2.9845853	5.9094962	1.475484	2.4504667	1.55629803628741	high
TCGA-DD-AAW2	5.08219178082192	0	1.7779316	5.4914999	4.601933	8.070284	1.3496986	1.0632443815969	high
TCGA-MI-A75H	2.04657534246575	0	2.0117322	5.3262352	4.3963473	8.6986497	1.5489292	0.931099348429628	high
TCGA-ZP-A9CY	2.14246575342466	0	1.950369	5.052365	3.261703	8.1963	2.31007	0.596695160109129	low
TCGA-EP-A2KB	1.63287671232877	1	2.3521646	4.3276703	5.0229554	9.0962945	2.1857676	0.822177150706378	low
TCGA-DD-AADF	0.315068493150685	1	2.105673	4.841297	2.155653	9.845907	1.690462	0.395290015879614	low
TCGA-DD-AACH	0.534246575342466	1	4.001056	7.093476	5.890902	6.747954	1.601854	4.91508141359521	high
TCGA-CC-5262	0.282191780821918	1	3.425275	5.940812	4.555313	7.143782	1.957117	1.95648270169025	high
TCGA-G3-A7M6	1.73150684931507	0	3.222148	6.640023	6.709636	7.56189	3.094591	3.15852019935492	high
TCGA-G3-A7M8	1.17808219178082	0	1.927031	4.28211	3.159851	8.812986	1.431083	0.501758989575924	low
TCGA-DD-AAW1	5.44931506849315	0	1.536714	5.158607	2.843047	9.265753	1.430933	0.485165367116444	low
TCGA-G3-A7M7	0.989041095890411	0	1.893557	5.60128	3.721207	9.938584	1.528362	0.694617075428055	low
TCGA-CC-5261	0.265753424657534	1	2.911141	4.654868	7.020364	8.473216	3.482818	1.60591153400416	high
TCGA-WQ-A9G7	0.0821917808219178	0	2.723039	4.57425	6.45539	4.843948	2.38193	2.32365943168345	high
TCGA-DD-A3A4	1.67671232876712	1	2.8062091	6.250249	3.6660582	8.6613735	1.3496986	1.26393190009254	high
TCGA-CC-A3MB	0.863013698630137	1	3.282196	5.904404	4.992337	8.724793	2.457548	1.60626926466454	high
TCGA-RC-A7SB	1.61095890410959	0	1.975501	5.097219	4.956296	8.215324	2.646709	0.911137972298481	low
TCGA-GJ-A9DB	0.183561643835616	1	2.189069	5.861128	4.607498	8.014297	1.770521	1.249182294051	high
TCGA-DD-AADU	1.51780821917808	0	1.6232491	4.3004189	3.2295165	6.9169144	1.6596821	0.569837438210143	low
TCGA-DD-AAVY	5.3972602739726	0	1.581036	6.258391	3.645657	8.293155	1.349699	0.916243616148522	low
TCGA-ED-A97K	0.0164383561643836	0	2.204639	5.036801	5.422249	7.369602	2.976316	1.14773847401675	high
TCGA-DD-A3A8	0.0301369863013699	1	1.6329	4.541392	4.4761415	8.6480868	1.3496986	0.722666259089408	low
TCGA-DD-AACT	4.27945205479452	0	2.112784	4.278261	3.362052	7.46318	2.665054	0.548114752704332	low
TCGA-5R-AA1C	1.42465753424658	0	2.974472	8.231921	4.082825	6.129054	1.349699	3.32230530076836	high
TCGA-BW-A5NP	0.003	0	2.564337	5.0524009	6.0727013	8.3489295	1.9031616	1.59064107782832	high
TCGA-WX-AA44	1.68493150684932	0	3.418369	5.96383	5.732536	7.885012	1.349699	2.69846442753499	high
TCGA-DD-A3A1	0.638356164383562	1	2.854187	7.989179	4.192596	5.950173	1.349699	3.17329355336611	high
TCGA-DD-AACN	3.56712328767123	0	1.84997	5.098118	4.277025	8.335713	3.791147	0.608876009739883	low
TCGA-FV-A2QQ	1.9972602739726	0	2.696551	6.57666	3.734518	8.452942	1.438662	1.36967951325847	high
TCGA-G3-AAV7	0.989041095890411	0	4.211426	6.572806	5.187636	2.258414	1.779843	6.33312067731069	high
TCGA-DD-A11C	1.81369863013699	0	2.8119537	5.6894268	4.8292929	8.7102433	1.4221313	1.47847952508518	high
TCGA-DD-AAD2	1.8027397260274	0	2.293644	5.000071	4.536224	7.674006	1.592474	1.08735743027993	high
TCGA-NI-A8LF	2.18904109589041	0	1.808673	5.424299	3.464474	10.681941	1.41586	0.562176552273591	low
TCGA-DD-AADN	2.46027397260274	0	3.231101	4.811033	2.882052	2.982955	1.349699	1.59391689951343	high
TCGA-DD-A73G	9.52876712328767	0	1.670706	3.118485	5.349562	6.796864	1.349699	0.805875051937979	low
TCGA-5C-AAPD	0.0547945205479452	0	2.337166	4.592899	4.553464	6.449667	2.9947	0.94031533645392	high
TCGA-DD-AAED	2.09041095890411	0	1.777692	3.800262	2.7682	7.776008	5.513258	0.237245296583675	low
TCGA-XR-A8TF	1.8986301369863	1	1.73969382	6.42859585	4.06429414	9.4570199	1.44751929	0.961947931412127	high
TCGA-DD-A3A3	1.46575342465753	1	2.0881945	4.2764037	4.3961122	8.416017	1.4457321	0.767238767023379	low
TCGA-MI-A75C	0.797260273972603	0	2.5708231	5.7484409	2.7864367	6.2700634	1.4301168	1.07878946336546	high
TCGA-DD-AAE7	1.76438356164384	0	1.652854	4.989617	3.103475	7.832462	2.952118	0.489743031884479	low
TCGA-CC-5264	0.279452054794521	1	4.022169	6.147074	3.702588	6.369706	1.506856	2.29191695647913	high
TCGA-DD-A3A2	5.83835616438356	1	1.5611884	3.9833009	2.4756935	9.3892259	5.4506643	0.179154181369634	low
TCGA-UB-AA0U	0.895890410958904	0	2.997259	5.485919	5.339317	8.717926	3.273486	1.29414966357589	high
TCGA-WQ-AB4B	1.08219178082192	0	2.199334	4.299544	3.180779	7.06181	1.917331	0.630834784981209	low
TCGA-DD-A11D	4.27397260273973	1	1.671516	5.567437	3.230804	10.415688	1.349699	0.547935522310161	low
TCGA-BC-4072	4.08219178082192	1	2.953328	5.250931	5.492715	9.6537	7.002842	0.647010861461719	low
TCGA-K7-A5RF	1.72876712328767	0	1.606234	5.10226	2.788234	10.180677	3.544044	0.315671266579251	low
TCGA-PD-A5DF	1.75068493150685	1	2.539638	5.319419	4.883741	8.169606	1.539163	1.32210816454925	high
TCGA-EP-A2KA	1.71780821917808	1	2.458674	5.358886	3.177217	6.372878	1.349699	1.05025032414475	high
TCGA-DD-AACQ	1.18356164383562	1	2.505034	5.318988	4.842899	7.53812	1.695719	1.36415457655521	high
TCGA-ZS-A9CD	3.7972602739726	1	1.974125	5.428586	3.355127	8.401757	1.966929	0.695485636715608	low
TCGA-DD-A1ED	6.3041095890411	0	1.551096	4.871229	2.933662	9.897462	2.893742	0.346908150712231	low
TCGA-DD-AAC8	0.0438356164383562	1	2.432015	6.193458	5.973897	5.431869	1.560391	2.96563436424301	high
TCGA-K7-A6G5	1.4027397260274	0	1.8977987	4.3172137	3.6563487	8.8660487	1.8726657	0.53410454695786	low
TCGA-WX-AA46	2.07123287671233	0	1.5240482	5.7220143	2.5529362	9.3335201	3.1166271	0.398708731091091	low
TCGA-G3-A3CJ	1.62739726027397	0	1.5477663	5.1965884	2.260661	7.2557631	1.3496986	0.541068253648103	low
TCGA-DD-AAVR	6.88493150684932	0	1.934721	5.266915	3.815193	9.17939	1.749685	0.702605511610992	low
TCGA-G3-A3CI	0.493150684931507	0	1.614413	4.356531	4.429272	8.850355	7.683462	0.259786258433804	low
TCGA-ED-A8O5	1.11232876712329	0	2.3365977	5.6408508	5.652356	11.0678713	1.6915655	1.14718511250239	high
TCGA-BC-A5W4	1.4986301369863	1	1.6071954	3.9384433	2.1228809	9.2081378	1.3496986	0.305507341263885	low
TCGA-DD-AAD6	1.84109589041096	0	3.2534573	5.6006142	1.9035751	8.1146762	1.4846476	0.797189799202197	low
TCGA-UB-A7MD	0.142465753424658	1	2.772411	6.747573	2.953792	8.043276	1.449301	1.24293209148926	high
TCGA-DD-AAW0	5.52054794520548	0	1.90969	5.782136	4.079107	7.58901	3.827803	0.75971447766745	low
TCGA-CC-5260	0.238356164383562	1	2.7384238	5.4840126	5.3533671	4.7879607	1.8394429	2.38077604551413	high
TCGA-DD-AAE0	1.52054794520548	0	2.3019572	3.5603222	7.4125023	3.2681973	2.8616998	2.31279910477666	high
TCGA-DD-A116	4.44383561643836	1	1.5863128	4.4311051	4.9189974	8.9317334	8.8145287	0.251072218090682	low
TCGA-BC-A3KG	1.86301369863014	0	4.358773	5.769229	4.334449	5.974726	1.855316	2.71741398179041	high
TCGA-DD-A1EG	3.75890410958904	1	2.779078	6.487034	4.548245	5.370935	1.624164	2.40566935307392	high
TCGA-DD-A1EL	1.13698630136986	1	4.385015	7.669122	6.887232	6.827062	2.127452	7.6346415430041	high
TCGA-ED-A66Y	0.810958904109589	1	3.0138036	5.556035	6.1699968	8.0065646	1.7537791	2.25610519436313	high
TCGA-DD-AADB	3.4027397260274	0	3.039829	5.418684	4.812344	7.838824	1.627548	1.58356839047406	high
TCGA-ED-A627	1.15890410958904	0	1.920838	5.211822	4.529199	8.803246	5.561148	0.498764982984393	low
TCGA-2Y-A9GX	6.69041095890411	0	2.689946	6.771461	4.297893	8.492112	2.955886	1.32995702420245	high
TCGA-DD-A115	6.96438356164384	1	2.57759	5.467109	3.779026	8.240398	1.349699	1.05091101819652	high
TCGA-MI-A75G	1.91232876712329	0	1.713146	5.39907	2.38409	8.376921	1.583595	0.522124655384573	low
TCGA-DD-AACY	3.97260273972603	0	1.617737	5.316009	2.541632	8.518313	1.439832	0.52080407082905	low
TCGA-CC-A7IE	0.594520547945205	1	2.4546611	4.8034352	6.1271494	10.543964	4.5830798	0.759557840806548	low
TCGA-G3-A6UC	1.83835616438356	0	1.81616	5.67687	3.199745	11.176607	1.445191	0.524728607160607	low
TCGA-CC-A7IH	1	0	1.9604092	5.2864933	5.6809141	9.4173368	1.9756628	1.10546091327107	high
TCGA-ZP-A9D4	1.08219178082192	0	2.20434	5.823558	2.215461	7.740085	2.30983	0.62285992419333	low
TCGA-MI-A75E	1.38904109589041	0	2.543622	5.920513	4.107343	6.267345	3.889889	1.11031848033675	high
TCGA-DD-A39W	2.26575342465753	1	1.8662536	4.1799584	4.8543736	9.9152818	9.1424179	0.213017035418769	low
TCGA-DD-A39X	4.64109589041096	1	2.091949	4.832858	5.401369	8.082973	1.862822	1.13422602504831	high
TCGA-DD-AAE6	0.386301369863014	0	2.6759375	3.5038812	5.6675361	7.508047	6.0347218	0.599513932205344	low
TCGA-5C-A9VG	0.898630136986301	0	2.856313	4.5678523	5.2846268	9.9414668	10.2232058	0.300551139787	low
TCGA-DD-AADS	1.2986301369863	0	1.4883313	3.8212146	2.6751506	6.027646	1.4490606	0.479511094115737	low
TCGA-DD-A4NV	6.56986301369863	0	1.757905	5.01168	4.01921	9.858847	2.584764	0.538246154388758	low
TCGA-DD-AACC	4.61643835616438	1	2.304415	4.366328	4.841372	7.896933	3.193722	0.775802417705073	low
TCGA-FV-A4ZQ	0.0328767123287671	0	3.6773172	4.314977	6.3233439	6.0314074	3.0659262	2.18380705176738	high
TCGA-DD-A73E	0.120547945205479	0	1.8696821	5.5085756	2.9069075	8.9315868	1.5902177	0.604982088223704	low
TCGA-DD-AAEA	1.57534246575342	0	2.779317	3.912515	4.736419	7.635521	8.217994	0.380653208605281	low
TCGA-MR-A8JO	0.904109589041096	0	2.289482	4.412116	4.37167	8.328111	1.421048	0.849145076379453	low
TCGA-G3-A25T	4.25479452054795	0	1.963174	4.753288	5.016477	5.395118	3.16185	1.09954643940349	high
TCGA-DD-A73A	1.99452054794521	0	2.2595894	6.2617993	2.79191	7.9876532	1.4485147	0.910487242309069	low
TCGA-BC-4073	2.32602739726027	0	3.087603	5.783368	5.651269	7.771419	1.440868	2.28766840455821	high
TCGA-DD-A4NJ	2.54246575342466	0	3.619353	5.915123	5.085256	8.780242	1.504662	2.0860183975279	high
TCGA-ED-A7PY	1.06849315068493	0	1.7706183	4.3078019	3.7063538	10.2889436	9.5682224	0.140970003806114	low
TCGA-G3-A25U	4.48219178082192	0	2.626711	6.058004	2.576841	10.126254	1.349699	0.714247263155759	low
TCGA-CC-A7IJ	1.04657534246575	0	4.8679437	5.9261824	8.3456447	1.3498295	1.6526685	17.3742008734204	high
TCGA-DD-AADA	3.37808219178082	0	1.6574483	4.889437	3.6799202	9.7094353	2.2486528	0.494630699216344	low
TCGA-FV-A4ZP	6.81095890410959	1	1.737863	4.034501	6.394084	2.909509	1.624694	2.10121659333929	high
TCGA-CC-A5UC	0.950684931506849	1	3.257416	5.292234	7.299618	8.204111	10.353089	0.844934564786368	low
TCGA-DD-AADQ	1.19452054794521	0	1.747889	3.882433	2.816296	8.585442	1.349699	0.407851506075097	low
TCGA-5C-A9VH	0.882191780821918	0	2.0406934	4.3716944	4.8941318	6.218773	2.0100796	1.06133257324395	high
TCGA-DD-A4NE	1.80821917808219	1	3.838719	4.845635	4.925966	10.701316	1.447097	1.30357613571132	high
TCGA-DD-AACZ	0.468493150684932	1	3.615223	6.982983	2.459987	6.098892	1.62623	1.82280701058238	high
TCGA-CC-A9FS	0.578082191780822	0	1.9306344	4.7918248	4.8763043	9.1493798	3.0401078	0.687232672380406	low
TCGA-ED-A82E	1.11780821917808	0	1.7598459	4.8427843	4.1469825	4.9608074	1.5201936	1.12450465833078	high
TCGA-DD-A4NK	3.31506849315068	1	1.6197272	5.1415379	2.9312737	8.9372209	1.729822	0.504630174858053	low
TCGA-DD-AAD3	3.54794520547945	0	1.759699	5.099309	3.625273	9.41073	2.701148	0.513608784486941	low
TCGA-DD-AACU	4.29315068493151	0	2.134591	5.404148	4.739719	9.369289	2.694014	0.841833822252469	low
TCGA-KR-A7K8	2.48219178082192	0	2.2520287	3.9952926	3.6286957	7.0379391	1.4472625	0.719527203828079	low
TCGA-DD-AADM	0.0328767123287671	1	1.959888	5.668001	3.912837	7.951552	1.527027	0.962927742031985	high
TCGA-CC-A3MC	0.994520547945206	0	3.389572	6.184026	4.855114	8.515407	1.527047	2.01717140632188	high
TCGA-UB-A7MB	1.64657534246575	0	3.79903	6.021548	5.560171	10.759637	2.671353	1.70532907653377	high
TCGA-DD-A1EB	5.52602739726027	0	1.64760728	4.91092209	2.77087041	9.43028662	1.52012916	0.446923362924357	low
TCGA-BC-A10Z	0.0931506849315069	1	2.249263	6.48224	4.928652	10.322574	1.786612	1.22690623263591	high
TCGA-BC-A10Y	1.94794520547945	1	3.5494418	6.1057883	3.3232747	9.2900161	6.4050639	0.609176982142688	low
TCGA-DD-AAVV	6.72602739726027	0	2.852503	6.27316	4.116363	7.857632	1.830877	1.49248808714391	high
TCGA-DD-AADR	5.55616438356164	0	2.6228002	6.7628581	2.1238959	8.1787179	1.3496986	0.953119021334872	high
TCGA-BC-A10Q	3.10958904109589	1	2.5219076	5.9592823	4.6361665	8.6078262	1.3496986	1.41105685646715	high
TCGA-DD-AAEI	4.19452054794521	0	3.0411827	6.0699734	2.2071457	6.5554293	1.4382904	1.11043099967325	high
TCGA-G3-A5SI	2.1041095890411	1	2.502416	5.759347	4.579103	11.012799	1.349699	0.984359023940601	high
TCGA-CC-A7II	1.09315068493151	0	2.5237915	4.2211912	8.4915206	1.3147618	9.4526234	1.86643785252499	high
TCGA-UB-A7MF	0.586301369863014	1	2.731908	4.973196	4.639764	9.301571	1.349699	1.07797680163474	high
TCGA-DD-AAE2	1.74794520547945	0	2.1788845	5.2674604	3.423615	8.773469	1.8378668	0.704416613836495	low
TCGA-DD-A1EC	1.64931506849315	0	2.4920416	4.5487535	3.8322939	7.3788702	1.4975738	0.894223617564974	low
TCGA-ED-A66X	1.11232876712329	0	2.6367798	4.8090986	5.9246989	9.1422999	11.1872895	0.339581639442844	low
TCGA-DD-AAD8	3.33972602739726	0	3.335802	5.497307	3.797021	8.646081	1.349699	1.26841479880222	high
TCGA-XR-A8TD	2.82191780821918	0	2.673547	4.769225	3.862824	7.076439	2.584611	0.888508367893532	low
TCGA-2Y-A9H7	3.2	0	2.0074165	4.9609976	5.5877199	7.4153989	1.3496986	1.40389709053569	high
TCGA-RG-A7D4	3.00821917808219	0	3.633788	4.591422	5.109533	8.551883	9.627279	0.468224605901521	low
TCGA-XR-A8TG	2.46027397260274	0	3.38454	6.342703	4.271329	10.550955	2.208281	1.26927703082804	high
TCGA-DD-AAC9	0.950684931506849	0	1.626181	4.947193	3.579284	8.162143	1.987338	0.605567382850454	low
TCGA-ZS-A9CG	0.934246575342466	0	1.528809	5.290697	4.142204	8.574302	1.44511	0.769930468487617	low
TCGA-EP-A2KC	0.0520547945205479	1	2.462609	5.695679	3.926243	7.913734	1.349699	1.16442374978087	high
TCGA-DD-A73F	2.97260273972603	0	2.5073371	4.6554244	4.0845798	9.6637166	1.8713907	0.710674014642626	low
TCGA-DD-AADP	1.25479452054795	0	1.890891	5.684903	4.116975	10.822776	2.258107	0.636915376845714	low
TCGA-GJ-A6C0	0.0849315068493151	1	3.162667	5.840718	3.608649	7.502441	1.602571	1.38051133515135	high
TCGA-DD-AAVW	6.34794520547945	0	2.1270571	5.3831482	4.9642648	9.0516106	9.177674	0.354425681596773	low
TCGA-G3-A25X	4.87397260273973	0	2.165414	4.721886	6.094669	6.619155	1.774118	1.64056552901594	high
TCGA-FV-A2QR	1.59178082191781	1	1.857315	5.177919	4.010323	7.656466	1.349699	0.901100915027612	low
TCGA-DD-A4NO	6.15068493150685	0	1.836142	6.162286	3.616114	9.460211	1.349699	0.831749366924219	low
TCGA-DD-AAD1	1.54520547945205	0	2.017665	4.877429	5.104325	6.458656	4.095052	0.905620230246043	low
TCGA-DD-AADW	1.60821917808219	0	3.317881	4.436266	7.285455	9.026387	2.818544	1.89989252058052	high
TCGA-DD-AACB	6.36712328767123	0	3.3745352	5.4788948	3.0332045	6.0995337	1.7724307	1.32568707304474	high
TCGA-DD-AACX	0.465753424657534	0	3.7366314	5.4924772	2.2791969	6.252883	1.3496986	1.26279553483996	high
GSM2011285	0.02	0	4.8635556	7.91071425	5.13496535	8.46312794	1.99573375	4.8866523226241	high
GSM2011287	0.02	0	1.6396432	4.4880552	3.7523881	9.3002686	-0.4024749	0.703936058945033	low
GSM2011289	0.02	0	1.92866183	5.66146006	3.18131581	9.56043682	3.15313326	0.507390269674228	low
GSM2011292	0.03	0	3.38061235	5.53360337	5.00280972	8.6248925	7.24796101	0.754057290750506	low
GSM2011293	0.04	0	2.5069447	4.71249922	4.21445098	9.1499746	2.1123274	0.766310200700448	low
GSM2011295	0.04	0	2.5242665	5.39385339	4.81855791	8.39333522	7.25883933	0.551906617581614	low
GSM2011297	0.04	0	2.06234034	5.14563773	6.37710604	8.79320035	3.61914565	1.12170293687201	high
GSM2011298	0.04	0	3.41274815	5.59394927	3.72242766	3.5467739	-0.01549854	2.93818182204071	high
GSM2011300	0.06	0	4.2002733	4.6995481	3.0906736	7.9934197	3.6388884	0.854172598757834	low
GSM2011303	0.07	1	1.67497813	4.53127603	5.03783626	7.37784347	0.81339467	1.07017294460608	high
GSM2011304	0.07	1	1.5259704	4.1962644	4.0360924	9.0951458	0.3182495	0.628964977269412	low
GSM2011306	0.13	0	2.313491039	4.350518323	3.515421307	8.635392507	-0.259977349	0.825655514960558	low
GSM2011307	0.15	1	2.811716957	5.407820101	2.907128001	9.884880637	1.484635544	0.706062257156816	low
GSM2011308	0.19	1	1.841247	3.786855	3.994264	9.713826	2.416118	0.419499099213694	low
GSM2011311	0.39	0	2.555253	3.9468324	5.7830385	9.5360232	7.2687032	0.43625736061675	low
GSM2011312	0.42	1	2.03355566	5.66623379	4.46775435	7.70925667	3.13985468	0.927055587742521	high
GSM2011313	0.44	0	3.5646805	5.5812243	4.5705023	6.3868185	1.9750928	2.04166899158467	high
GSM2011315	0.49	1	2.13093059	4.47360524	0.82003796	7.51674814	2.89905919	0.280218610450744	low
GSM2011316	0.52	0	2.08522253	5.76789223	5.05121735	9.24010151	0.37182269	1.41477662310079	high
GSM2011318	0.53	0	3.3704329	5.9662923	5.1986894	6.2699296	2.6248129	2.31869689595704	high
GSM2011319	0.54	0	2.56218887	7.34470379	2.70841796	7.38727977	3.00448573	1.09351675318042	high
GSM2011320	0.55	0	2.9400061	5.6999019	5.2307102	5.9664038	1.9648262	2.20060273695562	high
GSM2011321	0.55	0	4.1295863	4.1533535	6.5343345	6.5917625	2.5630301	2.55437464529131	high
GSM2011323	0.58	0	1.50082068	2.68759992	6.09793093	7.30398403	0.7946098	0.85870106845871	low
GSM2011324	0.58	0	3.2747185	6.5639559	5.3498589	6.2461462	7.5118685	1.33185997117078	high
GSM2011325	0.6	1	4.68464528	7.22317903	5.60278327	8.30104106	0.9397775	5.26481644450639	high
GSM2011326	0.64	0	2.40644364	4.32844875	6.65519784	6.37161116	3.04748121	1.58380489470886	high
GSM2011329	0.68	0	2.2444652	6.0758398	4.869741	9.6429607	1.6210794	1.20980003613775	high
GSM2011330	0.75	0	2.6161301	5.7435135	4.2542212	6.3363686	-1.5652972	2.50209355574852	high
GSM2011331	0.78	0	1.6448247	5.7372816	4.2044704	8.7678616	3.5333706	0.651354047835709	low
GSM2011332	0.78	0	1.8733697	3.6532515	4.3949945	9.5565226	3.3736627	0.403592975451419	low
GSM2011334	0.78	0	3.4167932	6.2531064	4.9422831	4.84035	4.553962	2.10664161695565	high
GSM2011335	0.89	0	2.1873366	3.8695635	4.7455117	7.9353543	-1.9865331	1.37643366425637	high
GSM2011337	0.94	0	1.85572292	5.59186256	3.45793384	9.23703995	1.77438985	0.6696383343397	low
GSM2011338	0.98	1	1.450017091	3.435244107	4.547835994	8.839489097	2.467880426	0.437394906858663	low
GSM2011341	1.14	0	2.4904561	5.4183735	4.5214532	8.7678616	4.9836113	0.678679465945246	low
GSM2011343	1.17	0	2.8425351	6.7110388	4.4590519	7.6547997	2.9322593	1.58778499924682	high
GSM2011345	1.27	0	2.804567	4.529217	6.202292	6.225313	6.838208	0.96547840791788	high
GSM2011347	1.5	1	2.2300229	4.4020476	6.7943984	6.6086698	3.4599358	1.45422650478809	high
GSM2011350	1.68	0	2.290295993	5.838545804	3.358857437	9.205661802	3.71154445	0.595275467075023	low
GSM2011351	1.7	1	2.83362738	4.54340744	4.30650608	6.49525997	0.87289747	1.36851807077393	high
GSM2011352	1.71	1	2.1436848	4.1621425	4.8723824	7.3024327	3.0567837	0.776358996308568	low
GSM2011355	1.8	0	2.949369	6.0150009	2.8970051	7.6104453	2.2022383	1.01037242158284	high
GSM2011357	2.03	0	2.4251609	4.8313567	4.2827413	8.8723552	2.3473903	0.784033105116226	low
GSM2011359	2.17	0	2.4074462	4.9682798	2.9579824	9.0096578	2.9025985	0.512156880744972	low
GSM2011361	2.46	0	2.89538017	5.86391663	7.71087832	6.81748868	4.03825584	2.93635406495635	high
GSM2011362	2.46	0	1.876932	5.484192	3.296954	9.422222	4.128202	0.434034685860117	low
GSM2011363	2.56	0	3.0575973	4.099995	6.967799	6.3992674	5.6608432	1.33673282887556	high
GSM2011367	2.71	1	2.9215286	5.0930456	2.7154761	7.3919989	4.2044698	0.57763660094469	low
GSM2011368	2.79	0	1.797049	5.500408	5.02328	8.494949	4.068184	0.764064996044864	low
GSM2011374	3.28	0	2.7022991	3.7538794	5.0281395	8.5830023	4.0998479	0.633498299413739	low
GSM2011376	3.58	0	3.2409956	5.9009105	5.0407491	8.6688939	4.0162976	1.28495310679821	high
GSM2011380	3.78	0	3.6579858	5.5121303	4.3078942	6.6630525	4.1190888	1.35509876698831	high
GSM2011382	3.98	1	1.7853796	5.226308	3.0800145	7.3067982	4.2462485	0.472846180638689	low
GSM2011383	4.12	0	2.58124868	5.11344141	4.79559368	9.11939156	4.31298244	0.735492570699815	low
GSM2011385	4.35	0	3.2145334	5.3697975	2.8232948	8.5961179	3.9139612	0.628290100825231	low
GSM2011387	4.7	0	1.9512736	6.0293684	2.655825	8.1562368	3.8341168	0.520804737877242	low
GSM2011390	4.82	0	1.89242864	5.7227603	7.54257283	7.11485054	4.02696539	1.94542629904452	high
GSM2011391	4.82	1	2.2236582	3.9905567	6.1722171	8.5337378	5.8311207	0.619075701371755	low
GSM2011395	4.98	0	1.6953076	4.7085353	3.0830252	7.5235922	4.1067374	0.402096331739413	low
GSM2011396	5.76	0	3.26657	6.074269	4.433661	9.469172	3.898463	1.0617897587606	high
GSM2011398	6.29	1	3.0395597	6.9585586	3.2021282	5.3341901	3.8932882	1.46406163087991	high
GSM2011399	7.76	0	2.2212799	6.0538345	3.0775574	8.7815681	4.0543876	0.571085551827108	low
GSM1257588	2.47397260273973	1	2.335513	3.56273745	8.89416913	9.84194975	3.15273891	1.5169645104835	high
GSM1257589	2.53972602739726	1	2.56424604	5.26339863	3.99817311	7.25481052	4.13042147	0.787740918783788	low
GSM1257590	4.72602739726027	0	2.2271695	4.9767691	4.730501	9.2679244	2.3549263	0.824412289836854	low
GSM1257592	4.74246575342466	0	1.9062602	4.7350719	4.3338391	6.8783778	2.8167216	0.788660347357508	low
GSM1257599	0.189041095890411	1	1.2476593	5.2502008	4.2973206	6.8401749	4.6687158	0.559639894641028	low
GSM1257600	1.33150684931507	1	1.47879	4.413002	5.538806	6.935924	3.78526	0.763065793717017	low
GSM1257605	0.394520547945205	1	3.8220175	4.0568849	4.8641955	9.5954065	0.9181074	1.2903412162268	high
GSM1257607	4.24109589041096	0	1.962951	4.718711	4.694869	7.411643	3.588575	0.736886082550106	low
GSM1257609	1.13424657534247	1	2.76778777	5.55339801	4.04352101	8.85729401	-4.42411198	2.65495742083604	high
GSM1257610	0.147945205479452	1	2.7702293	4.4026127	4.1181209	9.6119148	3.6858809	0.559910158899332	low
GSM1257614	0.953424657534247	1	2.847419	4.9749942	2.6461748	7.3868104	2.5251932	0.690069379753092	low
GSM1257620	4.84109589041096	0	2.037639	4.851146	4.814526	8.314791	2.816318	0.808982078684925	low
GSM1257622	4.75068493150685	0	3.4675298	5.1773998	4.9416162	7.5261825	4.5810584	1.17587228702116	high
GSM1257625	4.65205479452055	0	2.009186	4.887958	4.884094	6.652268	3.377557	0.927077938994424	high
GSM1257627	0.378082191780822	1	1.7080709	5.0958386	4.6044779	6.0098782	-1.2212439	1.76409688942322	high
GSM1257628	4.45479452054794	0	1.892459	5.733747	4.799297	11.157738	2.648464	0.703091416909514	low
GSM1257630	4.47945205479452	0	2.039507	4.9502841	3.343346	7.5342613	3.2572447	0.574615927049792	low
