# Supplementary material for: Single-cell and genetic multi-omics analysis combined with experiments confirmed the signature and potential targets of cuproptosis in hepatocellular carcinoma
Source: Front Cell Dev Biol. 2023 Sep 8;11:1240390. doi: 10.3389/fcell.2023.1240390 (PMC10516581; doi:10.3389/fcell.2023.1240390)
Supplement: Supplementary file 3 [file DataSheet2.zip › Raw data/WB data.xlsx]

## Sheet: Sheet1
样本名称	基因名称	灰度值
CELL-LO2	G6PC	33135
CELL-LO2	NT5DC2	18116
CELL-LO2	NEIL3	23849
CELL-LO2	GCLM	36705
CELL-LO2	BEX1	29231
CELL-Hep3B	G6PC	40174
CELL-Hep3B	NT5DC2	34375
CELL-Hep3B	NEIL3	19141
CELL-Hep3B	GCLM	31722
CELL-Hep3B	BEX1	21780
CELL-HuH7	G6PC	7602
CELL-HuH7	NT5DC2	14451
CELL-HuH7	NEIL3	37829
CELL-HuH7	GCLM	20564
CELL-HuH7	BEX1	34609
CELL-HCCLM3	G6PC	12127
CELL-HCCLM3	NT5DC2	30898
CELL-HCCLM3	NEIL3	27755
CELL-HCCLM3	GCLM	434060
CELL-HCCLM3	BEX1	44464

## Sheet: Sheet2
样本名称	基因名称	灰度值
sampl1-Normal	G6PC	25153
sampl1-Normal	NT5DC2	15482
sampl1-Normal	NEIL3	9914
sampl1-Normal	GCLM	21665
sampl1-Normal	BEX1	20647
sampl1-Tumour	G6PC	25488
sampl1-Tumour	NT5DC2	27328
sampl1-Tumour	NEIL3	8692
sampl1-Tumour	GCLM	30424
sampl1-Tumour	BEX1	26434
sampl2-Normal	G6PC	17147
sampl2-Normal	NT5DC2	6804
sampl2-Normal	NEIL3	10856
sampl2-Normal	GCLM	10736
sampl2-Normal	BEX1	6942
sampl2-Tumour	G6PC	10644
sampl2-Tumour	NT5DC2	6759
sampl2-Tumour	NEIL3	27610
sampl2-Tumour	GCLM	8863
sampl2-Tumour	BEX1	11445
sampl3-Normal	G6PC	12044
sampl3-Normal	NT5DC2	10121
sampl3-Normal	NEIL3	13482
sampl3-Normal	GCLM	12659
sampl3-Normal	BEX1	9816
sampl3-Tumour	G6PC	16886
sampl3-Tumour	NT5DC2	12742
sampl3-Tumour	NEIL3	16836
sampl3-Tumour	GCLM	14791
sampl3-Tumour	BEX1	21223

## Sheet: Sheet3
抗体名称	厂家	货号
G6PC	proteintech	66860-1-Ig
NT5DC2	BIOSS	bs-19491R
NEIL3	proteintech	11621-1-AP
GCLM	proteintech	66808-1-Ig
BEX1	proteintech	12390-1-AP
H3	proteintech	17168-1-AP
β-actin	proteintech	66009-1-Ig
